# Supplementary material for: High-Throughput and Computational Study of Leaf Senescence through a Phenomic Approach
Source: Front Plant Sci. 2017 Feb 23;8:250. doi: 10.3389/fpls.2017.00250 (PMC5322180; doi:10.3389/fpls.2017.00250)
Supplement: Supplementary file 1 [file Table_1.XLSX]

## Sheet: Index
Supplemental Table 1 Phenotypic traits used in this study *)
ID	Type	Index 1)	Full name or Definition	Description	Formula	Review/manual 2)	Research article 3)
1	FC	F0	Fluorescence 0	Minimum fluorescence in dark-adapted state	Experimental record	A)	Oxborough and Baker, 1997
2~4	FC	F0_Dn	Fluorescence 0_Dark n	Minimum fluorescence during dark relaxation	Experimental record	A)	Oxborough and Baker, 1997
5~8	FC	F0_Ln	Fluorescence 0_Light n	Minimum fluorescence during light adaptation	F0/((Fm-F0)/Fm+F0/Fm_Ln)	A)	Oxborough and Baker, 1997
9	FC	F0_Lss	Fluorescence 0_Light steady-state	Steady-state minimum fluorescence in light	Experimental record	A)	Oxborough and Baker, 1997
10	FC	Fm	Maximum fluorescence	Maximum fluorescence in dark-adapted state	Experimental record	A)	Oxborough and Baker, 1997
11~13	FC	Fm_Dn	Maximum fluorescence_Dark n	Instantaneous maximum fluorescence during dark relaxation	Experimental record	A)	Oxborough and Baker, 1997
14~17	FC	Fm_Ln	Maximum fluorescence_Light n	Maximum fluorescence during light adaptation	Experimental record	A)	Oxborough and Baker, 1997
18	FC	Fm_Lss	Maximum fluorescence_Light steady-state	Steady-state maximum fluorescence in light	Experimental record	A)	Oxborough and Baker, 1997
19	FC	Fp	Peak fluorescence	Peak fluorescence during the initial phase of the Kautsky effect	Experimental record	A)	Vertucci et al., 1985
20~22	FC	Ft_Dn	Instantaneous fluorescence_Dark n	Instantaneous F-level during dark relaxation	Experimental record	A)	Hendrey et al., 1997
23~26	FC	Ft_Ln	Instantaneous fluorescence_Light n	Instantaneous F-level during light adaptation	Experimental record	A)	Hendrey et al., 1997
27	FC	Ft_Lss	Instantaneous fluorescence_Light steady-state	Steady-state F-level	Experimental record	A)	Hendrey et al., 1997
28	FC	Fv	Variable fluorescence	Variable fluorescence increment that is due the transition from all-open reaction centers to the all-closed state	Fm–F0	A)	Kitajima and Butler, 1975
29~31	FC	Fv_Dn	Variable fluorescence_Dark n	Variable fluorescence during dark relaxation	Fm_Dn-F0_Dn	Baker, 2008	Kitajima and Butler, 1975
32~35	FC	Fv_Ln	Variable fluorescence_Light n	Variable fluorescence during light adaptation	Fm_Ln-F0_Ln	Baker, 2008	Kitajima and Butler, 1975
36	FC	Fv_Lss	Variable fluorescence_Light steady-state	Variable fluorescence in steady-state	Fm_Lss-F0_Lss	Baker, 2008	Kitajima and Butler, 1975
37~39	FC	Fq_Dn	Fluorescence quenching_Dark n	Photochemical quenching during dark relaxation	Fm_Dn-Ft_Dn	Baker, 2008	Genty et al., 1989
40~43	FC	Fq_Ln	Fluorescence quenching_Light n	Photochemical quenching during light adaptation	Fm_Ln-Ft_Ln	Baker, 2008	Genty et al., 1989
44	FC	Fq_Lss	Fluorescence quenching_Light steady-state	Photochemical quenching in steady-state	Fm_Lss-Ft_Lss	Baker, 2008	Genty et al., 1989
45~47	FC	NPQ_Dn	Non-photochemical quenching_Dark n	Instantaneous non-photochemical quenching during dark relaxation	(Fm-Fm_Dn)/Fm_Dn	A)	Horton and Ruban, 1992
48~51	FC	NPQ_Ln	Non-photochemical quenching_Light n	Instantaneous non-photochemical quenching during light adaptation	(Fm-Fm_Ln)/Fm_Ln	A)	Horton and Ruban, 1992
52	FC	NPQ_Lss	Non-photochemical quenching_Light steady-state	Steady-state non-photochemical quenching in light	(Fm-Fm_Lss)/Fm_Lss	A)	Horton and Ruban, 1992
53~55	FC	qL_Dn	Photochemical quenching of variable chlorophyll fluorescence based on a lake model for the photosynthetic unit_Dark n	Parameter used for estimation of the fraction of PSII open centers	((Fm_Dn-Ft_Dn)/Fv_Dn)*(F0_Dn/Ft_Dn)	Baker, 2008	Kramer et al., 2004
56~59	FC	qL_Ln	Photochemical quenching of variable chlorophyll fluorescence based on a lake model for the photosynthetic unit_Light n	Parameter used for estimation of the fraction of PSII open centers	((Fm_Ln-Ft_Ln)/Fv_Ln)*(F0_Ln/Ft_Ln)	Baker, 2008	Kramer et al., 2004
60	FC	qL_Lss	Photochemical quenching of variable chlorophyll fluorescence based on a lake model for the photosynthetic unit_Light steady-state	Parameter used for estimation of the fraction of PSII open centers	((Fm_Lss-Ft_Lss)/Fv_Lss)*(F0_Lss/Ft_Lss)	Baker, 2008	Kramer et al., 2004
61~63	FC	qP_Dn	Photochemical quenching of variable chlorophyll fluorescence_Dark n	Estimate of the fraction of open PSII reaction centers PSIIopen / (PSIIopen+ PSIIclosed)	(Fm_Dn-Ft_Dn)/(Fm_Dn-F0_Dn)	A)	Oquist et al., 1992
64~67	FC	qP_Ln	Photochemical quenching of variable chlorophyll fluorescence_Light n	Estimate of the fraction of open PSII reaction centers PSIIopen / (PSIIopen+ PSIIclosed)	(Fm_Ln–Ft_Ln)/(Fm_Ln–F0_Ln)	A)	Oquist et al., 1992
68	FC	qP_Lss	Photochemical quenching of variable chlorophyll fluorescence_Light steady-state	Estimate of the fraction of open PSII reaction centers PSIIopen / (PSIIopen+ PSIIclosed)	(FM_Lss – Ft_Lss)/(Fm_Lss – F0_Lss)	A)	Oquist et al., 1992
69~71	FC	QY_Dn	Quantum yield of PSII_Dark n	Instantaneous PSII quantum yield during dark relaxation	(Fm_Dn-Ft_Dn)/Fm_Dn	A)	Genty et al., 1989
72~75	FC	QY_Ln	Quantum yield of PSII_Light n	Instantaneous PSII quantum yield during light adaptation	(Fm_Ln-Ft_Ln)/Fm_Ln	A)	Genty et al., 1989
76	FC	QY_Lss	Quantum yield of PSII_Light steady-state	Steady-state PSII quantum yield in light	(Fm_Lss-Ft_Lss)/Fm_Lss	A)	Genty et al., 1989
77	FC	QY_max	Quantum yield of PSII_maximum	Maximum PSII quantum yield in dark-adapted state	(Fm-F0)/Fm	A)	Genty et al., 1989
78~81	FC	Fv/Fm_Ln	Variable fluorescence/maximum fluorescence_Light n	Maximal quantum yield of PSII photochemistry for the light adapted state	Fv_Ln/Fm_Ln	A)	Oxborough, 2004
82	FC	Fv/Fm_Lss	Variable fluorescence/maximum fluorescence_Light steady-state	Maximal quantum yield of PSII photochemistry for the steady-state	Fv_Lss/Fm_Lss	A)	Oxborough, 2004
83~85	FC	Fv/Fm_Dn	Variable fluorescence/maximum fluorescence_Dark n	Maximal quantum yield of PSII photochemistry for the dark relaxation	Fv_Dn/Fm_Dn	A)	Oxborough, 2004
86~89	FC	Rfd_Ln	Instantaneous fluorescence decline ratio_Light n	Instantaneous fluorescence decline ratio in light	(Fp-Ft_Ln)/Fp_Ln	A)	Lichtenthaler and Miehe, 1997
90	FC	Rfd_Lss	Instantaneous fluorescence decline ratio_Light steady-state	Fluorescence decline ratio in steady-state	(Fp-Ft_Lss)/Ft_Lss	A)	Lichtenthaler and Miehe, 1997
91~93	FC	qN_Dn	Non-photochemical quenching of variable Chlorophyll fluorescence_Dark n	Quenched by non-photochemical process during dark relaxation	(Fm-Fm_Dn)/(Fm-F0_Dn)	Rohacek, 2002	van Kooten and Snel, 1990
94~97	FC	qN_Ln	Non-photochemical quenching of variable Chlorophyll fluorescence_Light n	Quenched by non-photochemical process during light adpatation	(Fm-Fm_Ln)/(Fm-F0_Ln)	Rohacek, 2002	van Kooten and Snel, 1990
98	FC	qN_Lss	Non-photochemical quenching of variable Chlorophyll fluorescence_Light steady-state	Quenched by non-photochemical process in steady-state	(Fm-Fm_Lss)/(Fm-F0_Lss)	Rohacek, 2002	van Kooten and Snel, 1990
99	FC	ETR	Electron transport rate	Light-adapted parameter that is directly related to PSII by the equation	0.8*0.5*QY_Lss*PAR	Baker, 2008	Krall and Edwards, 1992
100	IR	Temp-mean	Mean temperature	Mean temperature of plant surface	NA	NA	NA
101	IR	Temp-median	Median temperature	Median temperature of plant surface	NA	NA	NA
102	IR	Temp-min	Minimum temperature	Minimum temperature of plant surface	NA	NA	NA
103	IR	Temp-max	Maximum temperature	Maximum temperature of plant surface	NA	NA	NA
104	VNIR	NDVI	Normalized difference vegetation index	Shown to be correlated with aboveground green biomass on rangelands, measuring Wheat nitrogen content	(R(800)-R(670))/(R(800)+R(670))	Hanavan et al., 2015	Rouse et al., 1974
105	VNIR	NDVI705	Red edge normalized difference vegetation index	Modification of the broadband NDVI increased sensitivity of the small change in leaf senescence	(R(750)-R(705))/(R(750)+R(705)-2*R(445))	B)	Sims and Gamon, 2002
106	VNIR	SR1	Simple ratio index 1	Indirect method of measuring leaf-area index	R(800)/R(670)	Tan et al., 2013	Jordan, 1969
107	VNIR	SR705	Modified red edge simple ratio index (mSR705)	Modification of the traditional broadband SR stressed vegetation detection	(R(750)-R(445))/(R(705)-R(445))	B)	Sims and Gamon, 2002
108	VNIR	MCARI1	Modified chlorophyll absorption in reflectance index 1	Modified MCARI index, these index is more sensitivity to chlorophyll effects	1.2*(2.5*(R(800)-R(670))-1.3*(R(800)-R(550)))	Hanavan et al., 2015	Daughtry et al., 2000
109	VNIR	OSAVI	Optimized soil-adjusted vegetation index	Minimization of soil effects in VI value	(1+0.16)*(R(800)-R(670))/(R(800)+R(670)+0.16)	NA	Jordan, 1969
110	VNIR	G	Greenness index	Measuring green leaf area	R(554)/R(677)	NA	NA
111	VNIR	MCARI	Modified chlorophyll absorption in reflectance index	Measuring corn leaf chlorophyll concentration	((R(700)-R(670))-0.2*(R(700)-R(550)))*(R(700)/R(670))	Lu et al., 2015	Daughtry et al., 2000
112	VNIR	TCARI	Transformed CAR (chlorophyll absorption ratio) index	Minimizing LAI influence and underlying soil effects	3*((R(700)-R(670))-0.2*(R(700)-R(550))*(R(700)/R(670)))	NA	Haboudane et al., 2002
113	VNIR	TVI	Triangular vegetation index	TVI index is defined as the area spanned by triangle wavelengths(550nm, 679nm, 750nm) with the coordinates given in spectral space	0.5*(120*(R(750)-R(550))-200*(R(670)-R(550)))	NA	Broge and Leblanc, 2000
114	VNIR	VOG1	Vogelmann red edge index 1	VOG is sensitive to the combined effects of foliage chlorophyll concentration, canopy leaf area, and water content	R(740)/R(720)	B)	Vogelmann et al., 1993
115	VNIR	VOG2	Vogelmann red edge index 2	VOG is sensitive to the combined effects of foliage chlorophyll concentration, canopy leaf area, and water content	(R(734)-R(747))/(R(715)+R(726))	B)	Vogelmann et al., 1993
116	VNIR	VOG3	Vogelmann red edge index 3	VOG is sensitive to the combined effects of foliage chlorophyll concentration, canopy leaf area, and water content	(R(734)-R(747))/(R(715)+R(720))	B)	Vogelmann et al., 1993
117	VNIR	ZMI	Zarco-Tejada & Miller index	Narrowband optical indices for chlorophyll content estimation in closed forest canopies	R(750)/R(710)	Rodriguez-Perez et al., 2007	Zarco-Tejada et al., 2001
118	VNIR	SRPI	Simple ratio pigment index	Carotenoids/chlorophyll a ratio from leaf spectral reflectance	R(430)/R(680)	Hanavan et al., 2015	Penuelas et al., 1995
119	VNIR	SIPI	Structure intensive pigment index	Carotenoids/chlorophyll a ratio from leaf spectral reflectance	(R(800)-R(445))/(R(800)-R(680))	Hanavan et al., 2015	Penuelas et al., 1995
120	VNIR	PSRI	Plant senescence reflectance index	Maximize sensitivity of the index to the ratio of bulk carotenoid to chlorophyll	(R(680)-R(500))/R(750)	B)	Merzlyak et al., 1999
121	VNIR	NPCI	Normalized pigment chlorophyll index	NPCI varied with total pigment/chl (in sunflower)	(R(680)-R(430))/(R(680)+R(430))	NA	Penuelas et al., 1994
122	VNIR	NPQI	Normalized phaeophytinization index	Ratio of chlorophyll a/phaeophytin a (was used to assess the degree of chlorophyll degradation in pigment)	(R(415)-R(435))/(R(415)+R(435))	NA	Barnes et al., 1992
123	VNIR	PRI	Photochemical reflectance index	This index correlates with the epoxidation state of the xanthophyll cycle pigments NDVI formula modify	(R(531)-R(570))/(R(531)+R(570))	NA	Gamon et al., 1992
124	VNIR	Ctr1	Carter index 1	Maximum reflectance increase for the stress leaf generally are revealed near 550 nm and 710 nm	R(695)/R(420)	Rodriguez-Perez et al., 2007	Carter, 1994
125	VNIR	Ctr2	Carter index 2	Maximum reflectance increase for the stress leaf generally are revealed near 550 nm and 710 nm	R(695)/R(760)	Rodriguez-Perez et al., 2007	Carter et al., 1996
126	VNIR	Lic1	Lichtenthaler index 1	These indices were measured chlorophyll content of tobacco plant	(R(790)-R(680))/(R(790)+R(680))	Rodriguez-Perez et al., 2007	Lichtenthaler et al., 1996
127	VNIR	Lic2	Lichtenthaler index 2	These indices were measured chlorophyll content of tobacco plant	R(440)/R(690)	Rodriguez-Perez et al., 2007	Lichtenthaler et al., 1996
128	VNIR	GM1	Gitelson and merzlyak index 1	Remote estimation of chlorophyll content in higher plants	R(750)/R(550)	Rodriguez-Perez et al., 2007	Gitelson and Merzlyak, 1997
129	VNIR	GM2	Gitelson and merzlyak index 2	Remote estimation of chlorophyll content in higher plants	R(750)/R(700)	Rodriguez-Perez et al., 2007	Gitelson and Merzlyak, 1997
130	VNIR	Chla	Chlorophyll a reflectance index a	NA	R(776)*(1/R(673)-1)	NA	Matsuda et al., 2012
131	VNIR	Chlb	Chlorophyll b reflectance index b	NA	(1/R(625)-1/R(673))*R(776)	NA	Matsuda et al., 2012
132	VNIR	ANTH	Anthocyanin reflectance index	NA	(1/R(530)-1/R(673))*R(776)	NA	Matsuda et al., 2012
133	VNIR	CAR	Carotenoid reflectance index	NA	(1/R(507)-1/R(603)-0.6456*(1/R(530)))*R(776)	NA	Matsuda et al., 2012
134	VNIR	CRI1	Carotenoid reflectance index 1	CRI is sensitive to carotenoid pigments in plant foliage	1/R(510)-1/R(550)	B)	Gitelson et al., 2002
135	VNIR	CRI2	Carotenoid reflectance index 2	CRI is sensitive to carotenoid pigments in plant foliage	1/R(510)-1/R(700)	B)	Gitelson et al., 2002
136	VNIR	ARI1	Anthocyanin reflectance index 1	ARI is sensitive to anthocyanins in plant foliage	1/R(550)-1/R(700)	B)	Gitelson et al., 2009
137	VNIR	ARI2	Anthocyanin reflectance index 2	ARI is sensitive to anthocyanins in plant foliage	R(800)*(1/R(550)-1/R(700))	B)	Gitelson et al., 2009
138	VNIR	WBI	Water band index	Sensitive to change in canopy water content	R(900)/R(970)	B)	Penuelas et al., 1997b
139	VNIR	TNC	Total nitrogen concentration index	Total nitrogen concentration measurement in pepper plant	6.272-0.912*R(992)-1.251*R(756)-1.248*R(749)-1.345*R(918) -1.362*R(909)-1.333*R(921)-1.255*R(758)-1.356*R(912)	NA	Yu et al., 2014
140	VNIR	RGI	Red/Green index	Index of anthocyanin content	R(695)/R(554)	Rodriguez-Perez et al., 2007	Gamon and Surfus, 1999
141	VNIR	RGI1	Red/Green index 1	Index of anthocyanin content	R(690)/R(550)	Rodriguez-Perez et al., 2007	Zarco-Tejada et al., 2005a,b
142	VNIR	BGI	Blue/Green index	NA	R(400)/R(550)	Rodriguez-Perez et al., 2007	Zarco-Tejada et al., 2005a,b
143	VNIR	BGI1	Blue/Green index 1	NA	R(420)/R(554)	Rodriguez-Perez et al., 2007	Zarco-Tejada et al., 2005a,b
144	VNIR	BRI	Blue/Red index	NA	R(400)/R(690)	Rodriguez-Perez et al., 2007	Zarco-Tejada et al., 2005a,b
145	VNIR	BRI1	Blue/Red index 1	NA	R(450)/R(690)	Rodriguez-Perez et al., 2007	Zarco-Tejada et al., 2005a,b
146	VNIR	RVI	Ratio vegetation index	Related to canopy greenness	R(800)/R(673)	Rodriguez-Perez et al., 2007	Broge and Mortensen, 2002
147	VNIR	GRR	Green/Red ratio	NA	R(554)/R(673)	Rodriguez-Perez et al., 2007	Fuentes et al., 2001
148	VNIR	NGRR	Normalized Green/Red ratio	NA	(R(673)-R(554))/(R(673)+R(554))	NA	Rodriguez-Perez et al., 2007
149	VNIR	NGRR1	Normalized Green/Red ratio 1	NA	(R(673)+R(554))/(R(673)-R(554))	NA	Rodriguez-Perez et al., 2007
150	VNIR	SR2	Simple ratio index 2	NA	R(845)/R(665)	Broge and Mortensen, 2002	Tucker, 1979
151	VNIR	SR3	Simple ratio index 3	NA	R(678)/R(880)	NA	Rodriguez-Perez et al., 2007
152	VNIR	RBI	Red/Blue index	NA	R(695)/R(445)	NA	Rodriguez-Perez et al., 2007
153	VNIR	DVI1	Difference vegetation index 1	NA	R(880)-R(673)	Broge and Mortensen, 2002	Jordan, 1969
154	VNIR	NDVI1	Normalized difference vegetation index 1	NA	(R(845)-R(665))/(R(845)+R(665))	Rodriguez-Perez et al., 2007	Rouse et al., 1974
155	VNIR	NDVI2	Normalized difference vegetation index 2	Index of discriminating cotton canopied under different nitrogen treatments	(R(880)-R(673))/(R(880)+R(673))	Rodriguez-Perez et al., 2007	Zhao et al., 2005
156	VNIR	NDVI3	Normalized difference vegetation index 3	NA	(R(859)-R(645))/(R(859)+R(645))	NA	Rodriguez-Perez et al., 2007
157	VNIR	NDVI4	Normalized difference vegetation index 4	NA	(R(870)-R(673))/(R(870)+R(673))	NA	Rodriguez-Perez et al., 2007
158	VNIR	NDVI5	Normalized difference vegetation index 5	NA	(R(884)-R(680))/(R(884)+R(680))	NA	Rodriguez-Perez et al., 2007
159	VNIR	PRI1	Photochemical reflectance index 1	The epoxidation state of the xanthophyll cycle pigments and with the efficiency of photosynthesis in control and nitrogen stress canopies	(R(528)-R(567))/(R(528)+R(567))	Rodriguez-Perez et al., 2007	Gamon et al., 1992
160	VNIR	PRI2	Photochemical reflectance index 2	The epoxidation state of the xanthophyll cycle pigments and with the efficiency of photosynthesis in control and nitrogen stress canopies	(R(570)-R(539))/(R(570)+R(539))	Rodriguez-Perez et al., 2007	Gamon et al., 1992
161	VNIR	SIPI1	Structure intensive pigment index 1	NA	(R(800)-R(450))/(R(800)+R(650))	Rodriguez-Perez et al., 2007	Zarco-Tejada et al., 2005a
162	VNIR	PWI	Simple ratio 970/900 plant water index	NA	R(970)/R(900)	Rodriguez-Perez et al., 2007	Penuelas et al., 1993
163	VNIR	MTV3	Modified triangular vegetation index 3	Correlation with equivalent water thickness	1.2*(1.2*(R(880)-R(554))-2.5*(R(758)-R(554)))	NA	Rodriguez-Perez et al., 2007
164	VNIR	TVI1	Triangular vegetation index 1	NA	0.5*(120*(R(758)-R(554))-200*(R(674)-R(554)))	NA	Rodriguez-Perez et al., 2007
165	VNIR	Crt3	Carter 3	NA	R(700)/R(420)	NA	Rodriguez-Perez et al., 2007
166	VNIR	Lic3	Lichtenthaler 3	NA	R(440)/R(740)	Rodriguez-Perez et al., 2007	Lichtenthaler et al., 1996
167	VNIR	CUR	Curvature	Optical indices related to changes in the reflectance curvature in the 680–690 nm region	(R(683)*R(683))/(R(675)*R(691))	Rodriguez-Perez et al., 2007	Zarco-Tejada et al., 2000
168	VNIR	EVI	Enhanced vegetation index	NA	2.5*((R(859)-R(645))/(R(859)+6*R(645)-7.5*R(469)+1))	Rodriguez-Perez et al., 2007	Huete et al., 2002
169	VNIR	Chlgreen	Chlorophyll green index	Chlorophyll (leaf)	(R(790)/R(550))-1	Jin et al., 2014	Gitelson et al., 2006
170	VNIR	Chlred	Chlorophyll red edge index	Chlorophyll (leaf)	(R(790)/R(705))-1	Jin et al., 2014	Gitelson et al., 2006
171	VNIR	PSNDa	Pigment specific normalized difference a	Chlorophyll a (leaf)	R(800)/R(680)	Tan et al., 2013	Gitelson et al., 2006
172	VNIR	PSNDb	Pigment specific normalized difference b	Chlorophyll b (leaf)	R(800)/R(635)	Tan et al., 2013	Gitelson et al., 2006
173	VNIR	Achl	NA	Index that measures chlorophyll content	R(550)/R(500)	NA	Aoki, 1981
174	VNIR	Bna	NA	Index that measures chlorophyll content	R(800)-R(550)	NA	Buschmann and Nagel, 1993
175	VNIR	Bnb	NA	Index that measures chlorophyll content	R(800)/R(550)	NA	Buschmann and Nagel, 1993
176	VNIR	CSc	NA	Indicator of plant stress ratio of carotenoid to chlorophyll	R(605)/R(760)	Hanavan et al., 2015	Carter, 1994
177	VNIR	CSd	NA	Indicator of plant stress other pigments	R(710)/R(760)	Hanavan et al., 2015	Carter, 1994
178	VNIR	DVI2	Difference vegetation index	Red edge shift indicator	R(800)-R(680)	Hanavan et al., 2015	Tucker, 1979
179	VNIR	Mac	Maccioni	Index that measures chlorophyll content	(R(780)-R(710))/(R(780)-R(680))	NA	Maccioni et al., 2001
180	VNIR	PSNDc	Pigment specific normalized difference	Original name is PSNDb, index that measures chlorophylls and carotenoids content	(R(800)-R(635))/(R(800)+R(635))	Hanavan et al., 2015	Blackburn, 1998
181	SWIR	SR4	Simple ratio index 4	Simple Ratio	R(1070)/R(1340)	Rodriguez-Perez et al., 2007	Rodriguez-Perez et al., 2007
182	SWIR	NDNI	Normalized difference nitrogen index	Normalized difference nitrogen	(log101/R(1510)-log101/R(1680))/(log101/R(1510)+log101/R(1680))	NA	Serrano et al., 2002
183	SWIR	NDLI	Normalized difference lignin index	Normalized difference lignin	(log101/R(1754)-log101/R(1680))/(log101/R(1754)+log101/R(1680))	NA	Serrano et al., 2002
184	SWIR	CAI	Cellulose absorption index	Cellulose absorption	0.5*(R(2000)+R(2200))-R(2100)	B)	Nagler et al., 2000
185	SWIR	SRWI	Simple ratio water index	Simple ratio water	R(858)/R(1240)	Rodriguez-Perez et al., 2007	Zarco-Tejada et al., 2003
186	SWIR	SRWI1	Simple ratio water index 1	Simple ratio water	R(880)/R(1265)	NA	Rodriguez-Perez et al., 2007
187	SWIR	SRWI2	Simple ratio water index 2	Simple ratio water	R(1350)/R(870)	NA	Rodriguez-Perez et al., 2007
188	SWIR	NDWI	Normalized difference water index	Normalized difference water	(R(860)-R(1240))/(R(860)+R(1240))	NA	Zarco-Tejada et al., 2003
189	SWIR	NDWI1	Normalized difference water index 1	Normalized difference water	(R(859)-R(1240))/(R(859)+R(1240))	Rodriguez-Perez et al., 2007	Gao, 1996
190	SWIR	NDWI2	Normalized difference water index 2	Normalized difference water	(R(870)-R(1260))/(R(870)+R(1260))	NA	Rodriguez-Perez et al., 2007
191	SWIR	MSI	Moisture stress index	Moisture stress	R(1650)/R(835)	Rodriguez-Perez et al., 2007	Hunt and Rock, 1989
192	SWIR	MSI1	Moisture stress index 1	Moisture stress	R(870)/R(1350)	NA	Rodriguez-Perez et al., 2007
193	SWIR	MSI2	Moisture stress index 2	Moisture stress	R(1599)/R(819)	B)	Hunt and Rock, 1989
194	SWIR	NDII	Normalized difference IR index	Normalized difference IR	(R(835)-R(1650))/(R(835)+R(1650))	NA	van Niel et al., 2003
195	SWIR	NDII2	Normalized difference IR index 2	Normalized difference IR	(R(819)-R(1649))/(R(819)+R(1649))	B)	Hardisky et al., 1983
196	SWIR	SIWSI	Shortwave infrared water stress index	Shortwave infrared water stress	(R(859)-R(1640))/(R(859)+R(1640))	Rodriguez-Perez et al., 2007	Fensholt and Sandholt, 2003
197	RGB	Perimeter	-	Length of the plant perimeter, usually used for further computations	NA	NA	NA
198	RGB	Area	-	Total area in mm2 covered with plant mask	NA	NA	NA
199	RGB	Roundness	-	Ratio between area and perimeter of plant surface or its convex hull respectively	NA	NA	NA
200	RGB	Compactness	-	More “compact” plants usually have shorter petioles and massive leaf blades	NA	NA	NA
201	RGB	Eccentricity	-	Ratio between Area and surface of convex hull enveloping particular plant	NA	NA	NA
202	RGB	RMS	Rotational mass symmetry	RMS is then calculated as the ratio between the foci of the ellipse and its major axis length.	NA	NA	NA
203	RGB	SOL	Slenderness of leaves	A ratio between square of leaf lengths (sum of distances from plant center to the end of a leaf blade) and area	NA	NA	NA
204	RGB	RGB_1	RGB(59,71,20)	Number of pixels with color code of Red(59), Green(71), Blue(20)	NA	NA	NA
205	RGB	RGB_2	RGB(83,101,48)	Number of pixels with color code of Red(83), Green(101), Blue(48)	NA	NA	NA
206	RGB	RGB_3	RGB(102,121,59)	Number of pixels with color code of Red(102), Green(121), Blue(59)	NA	NA	NA
207	RGB	RGB_4	RGB(161,152,94)	Number of pixels with color code of Red(161), Green(152), Blue(94)	NA	NA	NA
208	RGB	RGB_5	RGB(149,136,102)	Number of pixels with color code of Red(149), Green(136), Blue(102)	NA	NA	NA
*)	NA	Not available
	-	Not applicable
1)	Ln	n is either one of 0, 1, 2, 3, or 4
	Dn	n is either one of 0, 1, 2, or 3
2)	A)	https://psi.cz/download/document/manuals/fluorcam/FluorCam_Operation_Manual.pdf
	B)	https://de.scribd.com/document/302791792/Vegetation-Analysis-Using-Vegetation-Indices-in-ENVI
		Baker, N.R. (2008). Chlorophyll fluorescence: a probe of photosynthesis in vivo. Annu. Rev. Plant Biol. 59, 89-113. doi: 10.1146/annurev.arplant.59.032607.092759.
		Broge, N.H., and Mortensen, J.V. (2002). Deriving green crop area index and canopy chlorophyll density of winter wheat from spectral reflectance data. Remote Sens. Environ. 81, 45-57. doi: 10.1016/S0034-4257(01)00332-7.
		Hanavan, R.P., Pontius, J., and Hallett, R. (2015). A 10-year assessment of hemlock decline in the catskill mountain region of New York State using hyperspectral remote sensing techniques. J. Econ. Entomol. 108, 339-349. doi: 10.1093/jee/tou015.
		Jin, X.L., Diao, W.Y., Xiao, C.H., Wang, F.Y., Chen, B., Wang, K.R., et al. (2014). Estimation of wheat nitrogen status under drip irrigation with canopy spectral indices. J. Agr. Sci. 153, 1281-1291. doi: 10.1017/s0021859614001014.
		Lu, S., Lu, X.T., Zhao, W.L., Liu, Y., Wang, Z.Y., and Omasa, K. (2015). Comparing vegetation indices for remote chlorophyll measurement of white poplar and Chinese elm leaves with different adaxial and abaxial surfaces. J. Exp. Bot. 66, 5625-5637. doi: 10.1093/jxb/erv270.
		Rodriguez-Perez, J.R., Riano, D., Carlisle, E., Ustin, S., and Smart, D.R. (2007). Evaluation of hyperspectral reflectance indexes to detect grapevine water status in vineyards. Am. J. Enol. Vitic. 58, 302-317.
		Rohacek, K. (2002). Chlorophyll fluorescence parameters: the definitions, photosynthetic meaning, and mutual relationships. Photosynthetica 40, 13-29. doi: 10.1023/A:1020125719386.
		Tan, C.W., Samanta, A., Jin, X.L., Tong, L., Ma, C., Guo, W.S., et al. (2013). Using hyperspectral vegetation indices to estimate the fraction of photosynthetically active radiation absorbed by corn canopies. Int. J. Remote Sens. 34, 8789-8802. doi: 10.1080/01431161.2013.853143.
3)		Aoki, M., Yabuki, K., and Totsuka, T. (1981). An evaluation of chlorophyll content of leaves based on the spectral reflectivity in several plants. Research Reports of the National Institute of Environmental Studies of Japan 66, 125-130.
		Barnes, J.D., Balaguer, L., Manrique, E., Elvira, S., and Davison, A.W. (1992). A reappraisal of the use of DMSO for the extraction and determination of chlorophylls-a and chlorophylls-b in lichens and higher-plants. Environ. Exp. Bot. 32, 85-100. doi: 10.1016/0098-8472(92)90034-Y.
		Blackburn, G.A. (1998). Spectral indices for estimating photosynthetic pigment concentrations: a test using senescent tree leaves. Int. J. Remote Sens. 19, 657-675. doi: 10.1080/014311698215919.
		Broge, N.H., and Leblanc, E. (2000). Comparing prediction power and stability of broadband and hyperspectral vegetation indices for estimation of green leaf area index and canopy chlorophyll density. Remote Sens. Environ. 76, 156-172. doi: 10.1016/S0034-4257(00)00197-8.
		Broge, N.H., and Mortensen, J.V. (2002). Deriving green crop area index and canopy chlorophyll density of winter wheat from spectral reflectance data. Remote Sens. Environ. 81, 45-57. doi: 10.1016/S0034-4257(01)00332-7.
		Buschmann, C., and Nagel, E. (1993). In vivo spectroscopy and internal optics of leaves as basis for remote sensing of vegetation. Int. J. Remote Sens. 14, 711-722. doi: 10.1080/01431169308904370.
		Carter, G.A. (1994). Ratios of leaf reflectances in narrow wavebands as indicators of plant stress. Int. J. Remote Sens. 15, 697-703. doi: 10.1080/01431169408954109.
		Carter, G.A., Dell, T.R., and Cibula, W.G. (1996). Spectral reflectance characteristics and digital imagery of a pine needle blight in the southeastern United States. Can. J. Forest Res. 26, 402-407. doi: 10.1139/x26-045.
		Daughtry, C.S.T., Walthall, C.L., Kim, M.S., de Colstoun, E.B., and McMurtrey, J.E. (2000). Estimating corn leaf chlorophyll concentration from leaf and canopy reflectance. Remote Sens. Environ. 74, 229-239. doi: 10.1016/S0034-4257(00)00113-9.
		Fensholt, R., and Sandholt, I. (2003). Derivation of a shortwave infrared water stress index from MODIS near- and shortwave infrared data in a semiarid environment. Remote Sens. Environ. 87, 111-121. doi: 10.1016/j.rse.2003.07.002.
		Fuentes, H.J., Grifell-Tatjé, E., and Perelman, S. (2001). A parametric distance function approach for malmquist productivity index estimation. J. Prod. Anal. 15, 79-84. doi: 10.1023/A:1007852020847.
		Gamon, J.A., Penuelas, J., and Field, C.B. (1992). A narrow-waveband spectral index that tracks diurnal changes in photosynthetic efficiency. Remote Sens. Environ. 41, 35-44. doi: 10.1016/0034-4257(92)90059-S.
		Gamon, J.A., and Surfus, J.S. (1999). Assessing leaf pigment content and activity with a reflectometer. New Phytol. 143, 105-117. doi: 10.1046/j.1469-8137.1999.00424.x.
		Gao, B.C. (1996). NDWI - A normalized difference water index for remote sensing of vegetation liquid water from space. Remote Sens. Environ. 58, 257-266. doi: 10.1016/S0034-4257(96)00067-3.
		Genty, B., Briantais, J.M., and Baker, N.R. (1989). The relationship between the quantum yield of photosynthetic electron-transport and quenching of chlorophyll fluorescence. Biochim. Biophys. Acta 990, 87-92. doi: 10.1016/S0304-4165(89)80016-9.
		Gitelson, A.A., Chivkunova, O.B., and Merzlyak, M.N. (2009). Nondestructive estimation of anthocyanins and chlorophylls in anthocyanic leaves. Am. J. Bot. 96, 1861-1868. doi: 10.3732/ajb.0800395.
		Gitelson, A.A., and Merzlyak, M.N. (1997). Remote estimation of chlorophyll content in higher plant leaves. Int. J. Remote Sens. 18, 2691-2697. doi: 10.1080/014311697217558.
		Gitelson, A.A., Vina, A., Verma, S.B., Rundquist, D.C., Arkebauer, T.J., Keydan, G., et al. (2006). Relationship between gross primary production and chlorophyll content in crops: Implications for the synoptic monitoring of vegetation productivity. J. Geophys. Res. Atmos. 111. doi: 10.1029/2005jd006017.
		Gitelson, A.A., Zur, Y., Chivkunova, O.B., and Merzlyak, M.N. (2002). Assessing carotenoid content in plant leaves with reflectance spectroscopy. Photochem. Photobiol. 75, 272-281. doi: 10.1562/0031-8655(2002)075<0272:Accipl>2.0.Co;2.
		Haboudane, D., Miller, J.R., Tremblay, N., Zarco-Tejada, P.J., and Dextraze, L. (2002). Integrated narrow-band vegetation indices for prediction of crop chlorophyll content for application to precision agriculture. Remote Sens. Environ. 81, 416-426. doi: 10.1016/S0034-4257(02)00018-4.
		Hardisky, M.A., Klemas, V., and Smart, R.M. (1983). The influence of soil-salinity, growth form, and leaf moisture on the spectral radiance of spartina-alterniflora canopies. Photogramm. Eng. Remote Sensing 49, 77-83.
		Hendrey, G.R., Long, S.P., McKee, I.F., and Baker, N.R. (1997). Can photosynthesis respond to short-term fluctuations in atmospheric carbon dioxide? Photosynth. Res. 51, 179-184. doi: 10.1023/A:1005804203928.
		Horton, P., and Ruban, A.V. (1992). Regulation of photosystem II. Photosynth. Res. 34, 375-385. doi: 10.1007/BF00029812.
		Huete, A., Didan, K., Miura, T., Rodriguez, E.P., Gao, X., and Ferreira, L.G. (2002). Overview of the radiometric and biophysical performance of the MODIS vegetation indices. Remote Sens. Environ. 83, 195-213. doi: 10.1016/S0034-4257(02)00096-2.
		Hunt, E.R., and Rock, B.N. (1989). Detection of changes in leaf water-content using near-infrared and middle-infrared reflectances. Remote Sens. Environ. 30, 43-54. doi: 10.1016/0034-4257(89)90046-1.
		Jordan, C.F. (1969). Derivation of leaf-area index from quality of light on forest floor. Ecology 50, 663-666. doi: 10.2307/1936256.
		Kitajima, M., and Butler, W.L. (1975). Quenching of chlorophyll fluorescence and primary photochemistry in chloroplasts by dibromothymoquinone. Biochim. Biophys. Acta 376, 105-115. doi: 10.1016/0005-2728(75)90209-1.
		Krall, J.P., and Edwards, G.E. (1992). Relationship between photosystem-II activity and CO2 fixation in leaves. Physiol. Plantarum 86, 180-187. doi: 10.1111/j.1399-3054.1992.tb01328.x.
		Kramer, D.M., Johnson, G., Kiirats, O., and Edwards, G.E. (2004). New fluorescence parameters for the determination of QA redox state and excitation energy fluxes. Photosynth. Res. 79, 209. doi: 10.1023/B:PRES.0000015391.99477.0d.
		Lichtenthaler, H.K., Gitelson, A., and Lang, M. (1996). Non-destructive determination of chlorophyll content of leaves of a green and an aurea mutant of tobacco by reflectance measurements. J. Plant Physiol. 148, 483-493. doi: 10.1016/S0176-1617(96)80283-5.
		Lichtenthaler, H.K., and Miehe, J.A. (1997). Fluorescence imaging as a diagnostic tool for plant stress. Trends Plant Sci. 2, 316-320. doi: 10.1016/S1360-1385(97)89954-2.
		Maccioni, A., Agati, G., and Mazzinghi, P. (2001). New vegetation indices for remote measurement of chlorophylls based on leaf directional reflectance spectra. J. Photochem. Photobiol. B, Biol. 61, 52-61. doi: 10.1016/S1011-1344(01)00145-2.
		Matsuda, O., Tanaka, A., Fujita, T., and Iba, K. (2012). Hyperspectral imaging techniques for rapid identification of Arabidopsis mutants with altered leaf pigment status. Plant Cell Physiol. 53, 1154-1170. doi: 10.1093/pcp/pcs043.
		Merzlyak, M.N., Gitelson, A.A., Chivkunova, O.B., and Rakitin, V.Y. (1999). Non-destructive optical detection of pigment changes during leaf senescence and fruit ripening. Physiol. Plantarum 106, 135-141. doi: 10.1034/j.1399-3054.1999.106119.x.
		Nagler, P.L., Daughtry, C.S.T., and Goward, S.N. (2000). Plant litter and soil reflectance. Remote Sens. Environ. 71, 207-215. doi: 10.1016/S0034-4257(99)00082-6.
		Oquist, G., Chow, W.S., and Anderson, J.M. (1992). Photoinhibition of photosynthesis represents a mechanism for the long-term regulation of photosystem-II. Planta 186, 450-460. doi: Doi 10.1007/Bf00195327.
		Oxborough, K. (2004). Imaging of chlorophyll a fluorescence: theoretical and practical aspects of an emerging technique for the monitoring of photosynthetic performance. J. Exp. Bot. 55, 1195-1205. doi: 10.1093/jxb/erh145.
		Oxborough, K., and Baker, N.R. (1997). Resolving chlorophyll a fluorescence images of photosynthetic efficiency into photochemical and non-photochemical components - calculation of qP and Fv'/Fm' without measuring Fo'. Photosynth. Res. 54, 135-142. doi: 10.1023/A:1005936823310.
		Penuelas, J., Baret, F., and Filella, I. (1995). Semiempirical indexes to assess carotenoids chlorophyll-a ratio from leaf spectral reflectance. Photosynthetica 31, 221-230.
		Penuelas, J., Filella, I., Biel, C., Serrano, L., and Save, R. (1993). The reflectance at the 950-970 nm region as an indicator of plant water status. Int. J. Remote Sens. 14, 1887-1905. doi: 10.1080/01431169308954010.
		Penuelas, J., Gamon, J.A., Fredeen, A.L., Merino, J., and Field, C.B. (1994). Reflectance indexes associated with physiological-changes in nitrogen-limited and water-limited sunflower leaves. Remote Sens. Environ. 48, 135-146. doi: 10.1016/0034-4257(94)90136-8.
		Penuelas, J., Pinol, J., Ogaya, R., and Filella, I. (1997). Estimation of plant water concentration by the reflectance water index WI (R900/R970). Int. J. Remote Sens. 18, 2869-2875. doi: 10.1080/014311697217396.
		Rodriguez-Perez, J.R., Riano, D., Carlisle, E., Ustin, S., and Smart, D.R. (2007). Evaluation of hyperspectral reflectance indexes to detect grapevine water status in vineyards. Am. J. Enol. Vitic. 58, 302-317.
		Rouse, J.W., Jr., Haas, R.H., Schell, J.A., and Deering, D.W. (1974). "Monitoring vegetation systems in the great plains with Erts", in: NASA. Goddard Space Flight Center 3d ERTS-1 Symp.).
		Serrano, L., Penuelas, J., and Ustin, S.L. (2002). Remote sensing of nitrogen and lignin in Mediterranean vegetation from AVIRIS data: Decomposing biochemical from structural signals. Remote Sens. Environ. 81, 355-364. doi: 10.1016/S0034-4257(02)00011-1.
		Sims, D.A., and Gamon, J.A. (2002). Relationships between leaf pigment content and spectral reflectance across a wide range of species, leaf structures and developmental stages. Remote Sens. Environ. 81, 337-354. doi: 10.1016/S0034-4257(02)00010-X.
		Tucker, C.J. (1979). Red and photographic infrared linear combinations for monitoring vegetation. Remote Sens. Environ. 8, 127-150. doi: 10.1016/0034-4257(79)90013-0.
		van Kooten, O., and Snel, J.F. (1990). The use of chlorophyll fluorescence nomenclature in plant stress physiology. Photosynth. Res. 25, 147-150. doi: 10.1007/BF00033156.
		van Niel, T.G., McVicar, T.R., Fang, H., and Liang, S. (2003). Calculating environmental moisture for per-field discrimination of rice crops. Int. J. Remote Sens. 24, 885-890. doi: 10.1080/0143116021000009921.
		Vertucci, C.W., Ellenson, J.L., and Leopold, A.C. (1985). Chlorophyll fluorescence characteristics associated with hydration level in pea cotyledons. Plant Physiol. 79, 248-252. doi: 10.1104/pp.79.1.248.
		Vogelmann, J.E., Rock, B.N., and Moss, D.M. (1993). Red edge spectral measurements from sugar maple leaves. Int. J. Remote Sens. 14, 1563-1575. doi: 10.1080/01431169308953986.
		Yu, K.Q., Zhao, Y.R., Li, X.L., Shao, Y.N., Liu, F., and He, Y. (2014). Hyperspectral imaging for mapping of total nitrogen spatial distribution in pepper plant. PLoS One 9, e116205. doi: 10.1371/journal.pone.0116205.
		Zarco-Tejada, P.J., Berjon, A., Lopez-Lozano, R., Miller, J.R., Martin, P., Cachorro, V., et al. (2005a). Assessing vineyard condition with hyperspectral indices: Leaf and canopy reflectance simulation in a row-structured discontinuous canopy. Remote Sens. Environ. 99, 271-287. doi: 10.1016/j.rse.2005.09.002.
		Zarco-Tejada, P.J., Miller, J.R., Mohammed, G.H., and Noland, T.L. (2000). Chlorophyll fluorescence effects on vegetation apparent reflectance: I. Leaf-level measurements and model simulation. Remote Sens. Environ. 74, 582-595. doi: 10.1016/S0034-4257(00)00148-6.
		Zarco-Tejada, P.J., Miller, J.R., Noland, T.L., Mohammed, G.H., and Sampson, P.H. (2001). Scaling-up and model inversion methods with narrowband optical indices for chlorophyll content estimation in closed forest canopies with hyperspectral data. IEEE Trans. Geosci. Remote Sens. 39, 1491-1507. doi: 10.1109/36.934080.
		Zarco-Tejada, P.J., Rueda, C.A., and Ustin, S.L. (2003). Water content estimation in vegetation with MODIS reflectance data and model inversion methods. Remote Sens. Environ. 85, 109-124. doi: 10.1016/S0034-4257(02)00197-9.
		Zarco-Tejada, P.J., Ustin, S.L., and Whiting, M.L. (2005b). Temporal and spatial relationships between within-field yield variability in cotton and high-spatial hyperspectral remote sensing imagery. Agron. J. 97, 641-653. doi: 10.2134/agronj2003.0257.
		Zhao, D.H., Li, J.L., and Qi, J.G. (2005). Identification of red and NIR spectral regions and vegetative indices for discrimination of cotton nitrogen stress and growth stage. Comput. Electron. Agr. 48, 155-169. doi: 10.1016/j.compag.2005.03.003.

## Sheet: Index (2)
Supplemental Table 1 Phenotypic traits used in this study *)
ID	Type	Index 1)	Full name or Definition	Description	Formula	Review/manual 2)	Research article 3)
1	FC	F0	Fluorescence 0	Minimum fluorescence in dark-adapted state	Experimental record	A)	Oxborough and Baker, 1997	ok
2~4	FC	F0_Dn	Fluorescence 0_Dark n	Minimum fluorescence during dark relaxation	Experimental record	A)	Oxborough and Baker, 1997	ok
5~8	FC	F0_Ln	Fluorescence 0_Light n	Minimum fluorescence during light adaptation	F0/((Fm-F0)/Fm+F0/Fm_Ln)	A)	Oxborough and Baker, 1997	ok
9	FC	F0_Lss	Fluorescence 0_Light steady-state	Steady-state minimum fluorescence in light	Experimental record	A)	Oxborough and Baker, 1997	ok
10	FC	Fm	Maximum fluorescence	Maximum fluorescence in dark-adapted state	Experimental record	A)	Oxborough and Baker, 1997	ok
11~13	FC	Fm_Dn	Maximum fluorescence_Dark n	Instantaneous maximum fluorescence during dark relaxation	Experimental record	A)	Oxborough and Baker, 1997	ok
14~17	FC	Fm_Ln	Maximum fluorescence_Light n	Maximum fluorescence during light adaptation	Experimental record	A)	Oxborough and Baker, 1997	ok
18	FC	Fm_Lss	Maximum fluorescence_Light steady-state	Steady-state maximum fluorescence in light	Experimental record	A)	Oxborough and Baker, 1997	ok
19	FC	Fp	Peak fluorescence	Peak fluorescence during the initial phase of the Kautsky effect	Experimental record	A)	Vertucci et al., 1985	ok
20~22	FC	Ft_Dn	Instantaneous fluorescence_Dark n	Instantaneous F-level during dark relaxation that results from a dynamic equilibrium of plastoquinone reducing and re-oxidizing processes and from non-photochemical quenching	Experimental record	A)	Hendrey et al., 1997	ok
23~26	FC	Ft_Ln	Instantaneous fluorescence_Light n	Instantaneous F-level during light adaptation that results from a dynamic equilibrium of plastoquinone reducing and re-oxidizing processes and from non-photochemical quenching	Experimental record	A)	Hendrey et al., 1997	ok
27	FC	Ft_Lss	Instantaneous fluorescence_Light steady-state	Steady-state F-level that results from a dynamic equilibrium of plastoquinone reducing and re-oxidizing processes and from non-photochemical quenching	Experimental record	A)	Hendrey et al., 1997	ok
28	FC	Fv	Variable fluorescence	Variable fluorescence increment that is due the transition from dark-adapted state with all-open reaction centers to the all-closed state during saturating flash of light	Fm–F0	A)	Kitajima and Butler, 1975	ok
29~31	FC	Fv_Dn	Variable fluorescence_Dark n	Variable fluorescence during dark relaxation	Fm_Dn-F0_Dn	Baker, 2008	Kitajima and Butler, 1975	ok
32~35	FC	Fv_Ln	Variable fluorescence_Light n	Variable fluorescence during light adaptation	Fm_Ln-F0_Ln	Baker, 2008	Kitajima and Butler, 1975	ok
36	FC	Fv_Lss	Variable fluorescence_Light steady-state	Variable fluorescence in steady-state	Fm_Lss-F0_Lss	Baker, 2008	Kitajima and Butler, 1975	ok
37~39	FC	Fq_Dn	Fluorescence quenching_Dark n	Photochemical quenching during dark relaxation	Fm_Dn-Ft_Dn	Baker, 2008	Genty et al., 1989	ok
40~43	FC	Fq_Ln	Fluorescence quenching_Light n	Photochemical quenching during light adaptation	Fm_Ln-Ft_Ln	Baker, 2008	Genty et al., 1989	ok
44	FC	Fq_Lss	Fluorescence quenching_Light steady-state	Photochemical quenching in steady-state	Fm_Lss-Ft_Lss	Baker, 2008	Genty et al., 1989	ok
45~47	FC	NPQ_Dn	Non-photochemical quenching_Dark n	Instantaneous non-photochemical quenching during dark relaxation	(Fm-Fm_Dn)/Fm_Dn	A)	Horton and Ruban, 1992	qN으로 나오는데 식은 맞음.
48~51	FC	NPQ_Ln	Non-photochemical quenching_Light n	Instantaneous non-photochemical quenching during light adaptation	(Fm-Fm_Ln)/Fm_Ln	A)	Horton and Ruban, 1992	ok
52	FC	NPQ_Lss	Non-photochemical quenching_Light steady-state	Steady-state non-photochemical quenching	NPQ_Lss = (Fm-Fm_Lss)/Fm_Lss	A)	Horton and Ruban, 1992	ok
53	FC	qL	Photochemical quenching of variable chlorophyll fluorescence based on a lake model model for the photosynthetic unit	Parameter used for estimation of the fraction of PSII open centers	(F'm-Ft)/(F'm-F'0)	Baker, 2008	Kramer et al., 2004	ok
54~56	FC	qL_Dn	Photochemical quenching of variable chlorophyll fluorescence based on a lake model model for the photosynthetic unit_Dark n	Parameter used for estimation of the fraction of PSII open centers	((Fm_Dn-Ft_Dn)/Fv_Dn)/(F0_Dn/Ft_Dn)	Baker, 2008	Kramer et al., 2004	ok
57~60	FC	qL_Ln	Photochemical quenching of variable chlorophyll fluorescence based on a lake model for the photosynthetic unit_Light n	Parameter used for estimation of the fraction of PSII open centers	((Fm_Ln-Ft_Ln)/Fv_Ln)/(F0_Ln/Ft_Ln)	Baker, 2008	Kramer et al., 2004	ok
61	FC	qL_Lss	Photochemical quenching of variable chlorophyll fluorescence based on a lake model model for the photosynthetic unit_Light steady-state	Parameter used for estimation of the fraction of PSII open centers	((Fm_Lss-Ft_Lss)/Fv_Lss)/(F0_Lss/Ft_Lss)	Baker, 2008	Kramer et al., 2004	ok
62~64	FC	qP_Dn	Photochemical quenching of variable chlorophyll fluorescence_Dark n	Estimate of the fraction of open PSII reaction centers PSIIopen / (PSIIopen+ PSIIclosed)	(Fm_Dn-Ft_Dn)/(Fm_Dn-F0_Dn)	A)	Oquist et al., 1992	Quantum efficiency of photosystem II in relation to energy dependent quenching of chlorophyll fluorescence [84]
65~68	FC	qP_Ln	Photochemical quenching of variable chlorophyll fluorescence_Light n	Estimate of the fraction of open PSII reaction centers PSIIopen / (PSIIopen+ PSIIclosed)	(Fm_Ln–Ft_Ln)/(Fm_Ln–F0_Ln)	A)	Oquist et al., 1992	ok
69	FC	qP_Lss	Photochemical quenching of variable chlorophyll fluorescence_Light steady-state	Estimate of the fraction of open PSII reaction centers PSIIopen / (PSIIopen+ PSIIclosed)	(FM_Lss – Ft_Lss)/(Fm_Lss – F0_Lss)	A)	Oquist et al., 1992	ok
70~72	FC	QY_Dn	Quantum yield of PSII_Dark n	Instantaneous PSII quantum yield during dark relaxation	(Fm_Dn-Ft_Dn)/Fm_Dn	A)	Genty et al., 1989	ok
73~76	FC	QY_Ln	Quantum yield of PSII_Light n	Instantaneous PSII quantum yield during light adaptation	(Fm_Ln-Ft_Ln)/Fm_Ln	A)	Genty et al., 1989	ok
77	FC	QY_Lss	Quantum yield of PSII_Light steady-state	Steady-state PSII quantum yield	(Fm_Lss-Ft_Lss)/Fm_Lss	A)	Genty et al., 1989	ok
78	FC	QY_max	Quantum yield of PSII_maximum	Maximum PSII quantum yield	Fv/Fm=(Fm-F0)/Fm	A)	Genty et al., 1989	ok
79~82	FC	Fv/Fm_Ln	Variable fluorescence/maximum fluorescence_Light n	Maximal quantum yield of PSII photochemistry for the light adapted state	Fv_Ln/Fm_Ln	A)	Oxborough, 2004	ok
83	FC	Fv/Fm_Lss	Variable fluorescence/maximum fluorescence_Light steady-state	Maximal quantum yield of PSII photochemistry for the steady-state	Fv_Lss/Fm_Lss	A)	Oxborough, 2004	ok
84~86	FC	Fv/Fm_Dn	Variable fluorescence/maximum fluorescence_Dark n	Maximal quantum yield of PSII photochemistry for the dark relaxation	Fv_Dn/Fm_Dn	A)	Oxborough, 2004	ok
87~90	FC	Rfd_Ln	Instantaneous fluorescence decline ratio_Light n	Instantaneous fluorescence decline ratio in light	(Fp - Ft_Ln)/Fp_Ln	A)	Lichtenthaler and Miehe, 1997	ok
91	FC	Rfd_Lss	Instantaneous fluorescence decline ratio_Light steady-state	Fluorescence decline ratio in steady-state	(Fp-Ft_Lss)/Ft_Lss	A)	Lichtenthaler and Miehe, 1997	ok
92~94	FC	qN_Dn	Non-photochemical quenching of variable Chlorophyll fluorescence_Dark n	Quenched by non-photochemical process during dark relaxation	(Fm-Fm_Dn)/(Fm-F0_Dn)	Rohacek, 2002	van Kooten and Snel, 1990	ok
95~98	FC	qN_Ln	Non-photochemical quenching of variable Chlorophyll fluorescence_Light n	Quenched by non-photochemical process during light adpatation	(Fm-Fm_Ln)/(Fm-F0_Ln)	Rohacek, 2002	van Kooten and Snel, 1990	ok
99	FC	qN_Lss	Non-photochemical quenching of variable Chlorophyll fluorescence_Light steady-state	Quenched by non-photochemical process in steady-state	(Fm-Fm_Lss)/(Fm-F0_Lss)	Rohacek, 2002	van Kooten and Snel, 1990	ok
100	FC	ETR	Electron transport rate	Light-adapted parameter that is directly related to PSII by the equation	0.8*0.5*QY_Lss*PAR	Baker, 2008	Krall and Edwards, 1992	ok
101	IR	Temp-mean	Mean temperature	Mean temperature of plant surface	NA	NA	NA
102	IR	Temp-median	Median temperature	Median temperature of plant surface	NA	NA	NA
103	IR	Temp-min	Minimum temperature	Minimum temperature of plant surface	NA	NA	NA
104	IR	Temp-max	Maximum temperature	Maximum temperature of plant surface	NA	NA	NA
105	VNIR	NDVI	Normalized Difference Vegetation Index	Shown to be correlated with aboveground green biomass on rangelands, measuring Wheat nitrogen content	(R(800)-R(670))/(R(800)+R(670))	Hanavan et al., 2015	J. W. Rouse, 1974
106	VNIR	NDVI705	Red Edge Normalized Difference Vegetation Index	Modification of the broadband NDVI Increased sensitivity of the small change in leaf senescence	(R(750)-R(705))/(R(750)+R(705)-(2*R(445)))	B)	Sims and Gamon, 2002
107	VNIR	SR1	Simple Ratio Index 1	Indirect method of measuring leaf-area index	R(800)/R(670)	Tan et al., 2013	Jordan, 1969
108	VNIR	SR705	Modified Red Edge Simple Ratio Index (mSR705)	Modification of the traditional broadband SR stressed vegetation detection	(R(750)-R(445))/(R(705)-R(445))	B)	Sims and Gamon, 2002
109	VNIR	MCARI1	Modified Chlorophyll Absorption in Reflectance Index 1	Modified MCARI index, these index is more sensitivity to chlorophyll effects	1.2*(2.5*(R(800)-R(670))-1.3*(R(800)-R(550)))	Hanavan et al., 2015	Daughtry et al., 2000
110	VNIR	OSAVI	Optimized Soil-Adjusted Vegetation Index	Minimization of soil effects in VI value	(1+0.16)*(R(800)-R(670))/(R(800)+R(670)+0.16)	Zarco-Tejada, 2004	Jordan, 1969
111	VNIR	G	Greenness Index	Measuring green leaf area	R(554)/R(677)	Zarco-Tejada, 2004	NA
112	VNIR	MCARI	Modified Chlorophyll Absorption in Reflectance Index	Measuring corn leaf chlorophyll concentration	((R(700)-R(670))-0.2*(R(700)-R(550)))*(R(700)/R(670))	Lu et al., 2015	Daughtry et al., 2000
113	VNIR	TCARI	Transformed CAR (chlorophyll absorption ratio) Index	Minimizing LAI influence and underlying soil effects	3*((R(700)-R(670))-0.2*(R(700)-R(550))*(R(700)/R(670)))	Zarco-Tejada, 2004	Haboudane et al., 2002
114	VNIR	TVI	Triangular Vegetation Index	TVI index is defined as the area spanned by triangle ABC(A: 550nm_green, B:679nm_red, C: 750nm_NIR) with the coordinates given in spectral space	0.5*(120*(R(750)-R(550))-200*(R(670)-R(550)))	Zarco-Tejada, 2004	N.H. Broge, 2000
115	VNIR	VOG1	Vogelmann Red Edge Index 1	VOG is sensitive to the combined effects of foliage chlorophyll concentration, canopy leaf area, and water content	R(740)/R(720)	B)	Vogelmann et al., 1993
116	VNIR	VOG2	Vogelmann Red Edge Index 2	VOG is sensitive to the combined effects of foliage chlorophyll concentration, canopy leaf area, and water content	(R(734)-R(747))/(R(715)+R(726))	B)	Vogelmann et al., 1993
117	VNIR	VOG3	Vogelmann Red Edge Index 3	VOG is sensitive to the combined effects of foliage chlorophyll concentration, canopy leaf area, and water content	(R(734)-R(747))/(R(715)+R(720))	B)	Vogelmann et al., 1993
118	VNIR	ZMI	Zarco-Tejada & Miller Index	Narrowband optical indices for chlorophyll content estimation in closed forest canopies	R(750)/R(710)	Rodriguez-Perez et al., 2007	Zarco-Tejada et al., 2001
119	VNIR	SRPI	Simple Ratio Pigment Index	Carotenoids/chlorophyll a ratio from leaf spectral reflectance	R(430)/R(680)	Hanavan et al., 2015	Penuelas et al., 1995
120	VNIR	SIPI	Structure Intensive Pigment Index	Carotenoids/chlorophyll a ratio from leaf spectral reflectance	(R(800)-R(445))/(R(800)-R(680))	Hanavan et al., 2015	Penuelas et al., 1995
121	VNIR	PSRI	Plant Senescence Reflectance Index	PSRI is designed to maximize sensitivity of the index to the ratio of bulk carotenoid to chlorophyll	(R(680)-R(500))/R(750)	B)	Merzlyak et al., 1999
122	VNIR	NPCI	Normalized Pigment Chlorophyll Index	NPCI varied with total pigment/chl (in sunflower)	(R(680)-R(430))/(R(680)+R(430))	Zarco-Tejada, 2004	Penuelas et al., 1994
123	VNIR	NPQI	Normalized Phaeophytinization Index	Ratio of chlorophyll a/phaeophytin a (was used to assess the degree of chlorophyll degradation in pigment)	(R(415)-R(435))/(R(415)+R(435))	Zarco-Tejada, 2004	Barnes et al., 1992
124	VNIR	PRI	Photochemical Reflectance Index	Physiological reflectance index (PRI) isolated from sunflower canopies(limited condition) This index correlates with the epoxidation state of the xanthophyll cycle pigments NDVI formula modify	(R(531)-R(570))/(R(531)+R(570))	Zarco-Tejada, 2004	Gamon et al., 1992
125	VNIR	Ctr1	Carter Index 1	Plant stress indicators : maximum reflectance increase for the stress leaf generally are revealed near 550nm and 710nm	R(695)/R(420)	Rodriguez-Perez et al., 2007	Carter, 1994
126	VNIR	Ctr2	Carter Index 2	Plant stress indicators : maximum reflectance increase for the stress leaf generally are revealed near 550nm and 710nm	R(695)/R(760)	Rodriguez-Perez et al., 2007	Carter et al., 1996
127	VNIR	Lic1	Lichtenthaler Index 1	These indices were measured chlorophyll content of tobacco plant	(R(790)-R(680))/(R(790)+R(680))	Rodriguez-Perez et al., 2007	Lichtenthaler et al., 1996
128	VNIR	Lic2	Lichtenthaler Index 2	These indices were measured chlorophyll content of tobacco plant	R(440)/R(690)	Rodriguez-Perez et al., 2007	Lichtenthaler et al., 1996
129	VNIR	GM1	Gitelson and Merzlyak Index 1	Remote estimation of chlorophyll content in higher plants	R(750)/R(550)	Rodriguez-Perez et al., 2007	Gitelson and Merzlyak, 1997
130	VNIR	GM2	Gitelson and Merzlyak Index 2	Remote estimation of chlorophyll content in higher plants	R(750)/R(700)	Rodriguez-Perez et al., 2007	Gitelson and Merzlyak, 1997
131	VNIR	Chla	Chlorophyll a Reflectance Index a	NA	R(776)*((1/R(673))-1)	NA	Matsuda et al., 2012
132	VNIR	Chlb	Chlorophyll b Reflectance Index b	NA	((1/R(625))-(1/R(673)))*R(776)	NA	Matsuda et al., 2012
133	VNIR	ANTH	Anthocyanin Reflectance Index	NA	((1/R(530))-(1/R(673)))*R(776)	NA	Matsuda et al., 2012
134	VNIR	CAR	Carotenoid Reflectance Index	NA	((1/R(507))-(1/R(603))-0.6456*(1/R(530)))*R(776)	NA	Matsuda et al., 2012
135	VNIR	CRI1	Carotenoid Reflectance Index 1	CRI is sensitive to carotenoid pigments in plant foliage	(1/R(510))-(1/R(550))	B)	Gitelson et al., 2002
136	VNIR	CRI2	Carotenoid Reflectance Index 2	CRI is sensitive to carotenoid pigments in plant foliage	(1/R(510))-(1/R(700))	B)	Gitelson et al., 2002
137	VNIR	ARI1	Anthocyanin Reflectance Index 1	ARI is sensitive to anthocyanins in plant foliage	(1/R(550))-(1/R(700))	B)	Gitelson et al., 2009
138	VNIR	ARI2	Anthocyanin Reflectance Index 2	ARI is sensitive to anthocyanins in plant foliage	R(800)*((1/R(550))-(1/R(700)))	B)	Gitelson et al., 2009
139	VNIR	WBI	Water Band Index	Sensitive to change in canopy water content	R(900)/R(970)	B)	Penuelas et al., 1997b
140	VNIR	TNC	Total Nitrogen Concentration Index	Total nitrogen concentration measurement in pepper plant	6.272-(0.912*R(992))-(1.251*R(756))-(1.248*R(749))-(1.345*R(918))-(1.362*R(909))-(1.333*R(921))-(1.255*R(758))-(1.356*R(912))	NA	Yu et al., 2014
141	VNIR	RGI	Red/Green Index	NA	R(695)/R(554)	Rodriguez-Perez et al., 2007	Gamon and Surfus, 1999
142	VNIR	RGI1	Red/Green Index 1	NA	R(690)/R(550)	Rodriguez-Perez et al., 2007	Zarco-Tejada et al., 2005a Zarco-Tejada et al., 2005b
143	VNIR	BGI	Blue/Green Index	NA	R(400)/R(550)	Rodriguez-Perez et al., 2007	Zarco-Tejada et al., 2005a Zarco-Tejada et al., 2005b
144	VNIR	BGI1	Blue/Green Index 1	NA	R(420)/R(554)	Rodriguez-Perez et al., 2007	Zarco-Tejada et al., 2005a Zarco-Tejada et al., 2005b
145	VNIR	BRI	Blue/Red Index	NA	R(400)/R(690)	Rodriguez-Perez et al., 2007	Zarco-Tejada et al., 2005a Zarco-Tejada et al., 2005b
146	VNIR	BRI1	Blue/Red Index 1	NA	R(450)/R(690)	Rodriguez-Perez et al., 2007	Zarco-Tejada et al., 2005a Zarco-Tejada et al., 2005b
147	VNIR	RVI	Ratio Vegetation Index	NA	R(800)/R(673)	Rodriguez-Perez et al., 2007	Broge and Mortensen, 2002
148	VNIR	GRR	Green/Red ratio	NA	R(554)/R(673)	Rodriguez-Perez et al., 2007	Fuentes et al., 2001
149	VNIR	NGRR	Normalized Green/Red Ratio	NA	(R(673)-R(554))/(R(673)+R(554))	NA	Rodriguez-Perez et al., 2007
150	VNIR	NGRR1	Normalized Green/Red Ratio 1	NA	(R(673)+R(554))/(R(673)-R(554))	NA	Rodriguez-Perez et al., 2007
151	VNIR	SR2	Simple Ratio Index 2	NA	R(845)/R(665)	Broge and Mortensen, 2002	Tucker, 1979
152	VNIR	SR3	Simple Ratio Index 3	NA	R(678)/R(880)	NA	Rodriguez-Perez et al., 2007
153	VNIR	RBI	Red/Blue Index	NA	R(695)/R(445)	NA	Rodriguez-Perez et al., 2007
154	VNIR	DVI1	Difference Vegetation Index 1	NA	R(880)-R(673)	Broge and Mortensen, 2002	Jordan, 1969
155	VNIR	NDVI1	Normalized Difference Vegetation Index 1	NA	(R(845)-R(665))/(R(845)+R(665))	Rodriguez-Perez et al., 2007	J. W. Rouse, 1974
156	VNIR	NDVI2	Normalized Difference Vegetation Index 2	NA	(R(880)-R(673))/(R(880)+R(673))	Rodriguez-Perez et al., 2007	Zhao et al., 2005
157	VNIR	NDVI3	Normalized Difference Vegetation Index 3	NA	(R(859)-R(645))/(R(859)+R(645))	NA	Rodriguez-Perez et al., 2007
158	VNIR	NDVI4	Normalized Difference Vegetation Index 4	NA	(R(870)-R(673))/(R(870)+R(673))	NA	Rodriguez-Perez et al., 2007
159	VNIR	NDVI5	Normalized Difference Vegetation Index 5	NA	(R(884)-R(680))/(R(884)+R(680))	NA	Rodriguez-Perez et al., 2007
160	VNIR	PRI1	Photochemical Reflectance Index 1	NA	(R(528)-R(567))/(R(528)+R(567))	Rodriguez-Perez et al., 2007	Gamon et al., 1992
161	VNIR	PRI2	Photochemical Reflectance Index 2	NA	(R(570)-R(539))/(R(570)+R(539))	Rodriguez-Perez et al., 2007	Gamon et al., 1992
162	VNIR	SIPI1	Structure Intensive Pigment Index 1	NA	(R(800)-R(450))/(R(800)+R(650))	Rodriguez-Perez et al., 2007	Penuelas et al., 1995 Zarco-Tejada et al., 2005a
163	VNIR	PWI	Simple Ratio 970/900 Plant Water Index	NA	R(970)/R(900)	Rodriguez-Perez et al., 2007	Penuelas et al., 1993
164	VNIR	MTV3	Modified triangular Vegetation Index 3	Correlation with equivalent water thickness	1.2*(1.2*(R(880)-R(554))-2.5*(R(758)-R(554)))	NA	Rodriguez-Perez et al., 2007
165	VNIR	TVI1	Triangular Vegetation Index 1	NA	0.5*(120*(R(758)-R(554))-200*(R(674)-R(554)))	NA	Rodriguez-Perez et al., 2007
166	VNIR	Crt3	Carter 3	NA	R(700)/R(420)	NA	Rodriguez-Perez et al., 2007
167	VNIR	Lic3	Lichtenthaler 3	NA	R(440)/R(740)	Rodriguez-Perez et al., 2007	Lichtenthaler et al., 1996
168	VNIR	CUR	Curvature	NA	(R(683)*R(683))/(R(675)*R(691))	Rodriguez-Perez et al., 2007	Zarco-Tejada et al., 2000
169	VNIR	EVI	Enhanced Vegetation Index	NA	2.5*((R(859)-R(645))/(R(859)+6*R(645)-7.5*R(469)+1))	Rodriguez-Perez et al., 2007	Huete et al., 2002
170	VNIR	Chlgreen	Chlorophyll green Index	Chlorophyll (leaf)	(R(790)/R(550))-1	Jin et al., 2014	Gitelson et al., 2006
171	VNIR	Chlred	Chlorophyll red edge Index	Chlorophyll (leaf)	(R(790)/R(705))-1	Jin et al., 2014	Gitelson et al., 2006
172	VNIR	PSNDa	Pigment specific normalized difference a	Chlorophyll a (leaf)	R(800)/R(680)	Tan et al., 2013	Gitelson et al., 2006
173	VNIR	PSNDb	Pigment specific normalized difference b	Chlorophyll b (leaf)	R(800)/R(635)	Tan et al., 2013	Gitelson et al., 2006
174	VNIR	Achl	NA	Index that measures chlorophyll content	R(550)/R(500)	NA	Aoki, 1981
175	VNIR	Bna	NA	Index that measures chlorophyll content	R(800)-R(550)	NA	C. Buschmann, 1993
176	VNIR	Bnb	NA	Index that measures chlorophyll content	R(800)/R(550)	NA	C. Buschmann, 1993
177	VNIR	CSc	NA	Indicator of plant stress ratio of carotenoid to chlorophyll	R(605)/R(760)	Hanavan et al., 2015	Carter, 1994
178	VNIR	CSd	NA	Indicator of plant stress other pigments	R(710)/R(760)	Hanavan et al., 2015	Carter, 1994
179	VNIR	DVI2	Difference Vegetation Index	Red edge shift indicator	R(800)-R(680)	Hanavan et al., 2015	Tucker, 1979
180	VNIR	Mac	Maccioni	Index that measures chlorophyll content	(R(780)-R(710))/(R(780)-R(680))	NA	Maccioni et al., 2001
181	VNIR	PSNDc	Pigment specific normalized difference	Original name is PSNDb, index that measures chlorophylls and carotenoids content	(R(800)-R(635))/(R(800)+R(635))	Hanavan et al., 2015	Blackburn, 1998
182	SWIR	SR4	Simple Ratio Index 4	Simple Ratio	R(1070)/R(1340)	Rodriguez-Perez et al., 2007	Rodriguez-Perez et al., 2007
183	SWIR	NDNI	Normalized Difference Nitrogen Index	Normalized difference nitrogen	(log10(1/R(1510))-log10(1/R(1680)))/(log10(1/R(1510))+log10(1/R(1680)))	NA	Serrano et al., 2002
184	SWIR	NDLI	Normalized Difference Lignin Index	Normalized difference lignin	(log10(1/R(1754))-log10(1/R(1680)))/(log10(1/R(1754))+log10(1/R(1680)))	NA	Serrano et al., 2002
185	SWIR	CAI	Cellulose Absorption Index	Cellulose absorption	0.5*(R(2000)+R(2200))-R(2100)	B)	Nagler et al., 2000
186	SWIR	SRWI	Simple Ratio Water Index	Simple ratio water	R(858)/R(1240)	Rodriguez-Perez et al., 2007	Zarco-Tejada et al., 2003
187	SWIR	SRWI1	Simple Ratio Water Index 1	Simple ratio water	R(880)/R(1265)	NA	Rodriguez-Perez et al., 2007
188	SWIR	SRWI2	Simple Ratio Water Index 2	Simple ratio water	R(1350)/R(870)	NA	Rodriguez-Perez et al., 2007
189	SWIR	NDWI	Normalized Difference Water Index	Normalized difference water	(R(860)-R(1240))/(R(860)+R(1240))	NA	Gao, 1996 Zarco-Tejada et al., 2003
190	SWIR	NDWI1	Normalized Difference Water Index 1	Normalized difference water	(R(859)-R(1240))/(R(859)+R(1240))	Rodriguez-Perez et al., 2007	Gao, 1996
191	SWIR	NDWI2	Normalized Difference Water Index 2	Normalized difference water	(R(870)-R(1260))/(R(870)+R(1260))	NA	Rodriguez-Perez et al., 2007
192	SWIR	MSI	Moisture Stress Index	Moisture stress	R(1650)/R(835)	Rodriguez-Perez et al., 2007	Hunt and Rock, 1989
193	SWIR	MSI1	Moisture Stress Index 1	Moisture stress	R(870)/R(1350)	NA	Rodriguez-Perez et al., 2007
194	SWIR	MSI2	Moisture Stress Index 2	Moisture stress	R(1599)/R(819)	B)	Hunt and Rock, 1989
195	SWIR	NDII	Normalized Difference IR Index	Normalized difference IR	(R(835)-R(1650))/(R(835)+R(1650))	NA	Hardisky et al., 1983 T. G. VAN NIEL, 2003
196	SWIR	NDII2	Normalized Difference IR Index 2	Normalized difference IR	(R(819)-R(1649))/(R(819)+R(1649))	B)	Hardisky et al., 1983
197	SWIR	SIWSI	Shortwave Infrared Water Stress Index	Shortwave infrared water stress	(R(859)-R(1640))/(R(859)+R(1640))	Rodriguez-Perez et al., 2007	Fensholt and Sandholt, 2003
198	RGB	Perimeter	-	Length of the plant perimeter, usually used for further computations	NA	NA	NA
199	RGB	Area	-	Total area in mm2 covered with plant mask	NA	NA	NA
200	RGB	Roundness	-	Ratio between area and perimeter of plant surface or its convex hull respectively	NA	NA	NA
201	RGB	Compactness	-	More “compact” plants usually have shorter petioles and massive leaf blades	NA	NA	NA
202	RGB	Eccentricity	-	Ratio between Area and surface of convex hull enveloping particular plant	NA	NA	NA
203	RGB	RMS	Rotational Mass Symmetry	RMS is then calculated as the ratio between the foci of the ellipse and its major axis length.	NA	NA	NA
204	RGB	SOL	Slenderness of Leaves	Index, which is calculated as a ratio between square of leaf lengths (sum of distances from plant center to the end of a leaf blade) and Area	NA	NA	NA
205	RGB	RGB_1	RGB(59,71,20)	Number of pixels with color code of Red(59), Green(71), Blue(20)	NA	NA	NA
206	RGB	RGB_2	RGB(83,101,48)	Number of pixels with color code of Red(83), Green(101), Blue(48)	NA	NA	NA
207	RGB	RGB_3	RGB(102,121,59)	Number of pixels with color code of Red(102), Green(121), Blue(59)	NA	NA	NA
208	RGB	RGB_4	RGB(161,152,94)	Number of pixels with color code of Red(161), Green(152), Blue(94)	NA	NA	NA
209	RGB	RGB_5	RGB(149,136,102)	Number of pixels with color code of Red(149), Green(136), Blue(102)	NA	NA	NA
*)	NA	Not available
	-	Not applicable
1)	Ln	n is either one of 0, 1, 2, 3, or 4
	Dn	n is either one of 0, 1, 2, or 3
2)	A)	https://psi.cz/download/document/manuals/fluorcam/FluorCam_Operation_Manual.pdf
	B)	https://de.scribd.com/document/302791792/Vegetation-Analysis-Using-Vegetation-Indices-in-ENVI
		Baker, N.R. (2008). Chlorophyll fluorescence: a probe of photosynthesis in vivo. Annu. Rev. Plant Biol. 59, 89-113. doi: 10.1146/annurev.arplant.59.032607.092759.
		Broge, N.H., and Mortensen, J.V. (2002). Deriving green crop area index and canopy chlorophyll density of winter wheat from spectral reflectance data. Remote Sens. Environ. 81, 45-57. doi: 10.1016/S0034-4257(01)00332-7.
		Hanavan, R.P., Pontius, J., and Hallett, R. (2015). A 10-year assessment of hemlock decline in the catskill mountain region of New York State using hyperspectral remote sensing techniques. J. Econ. Entomol. 108, 339-349. doi: 10.1093/jee/tou015.
		Jin, X.L., Diao, W.Y., Xiao, C.H., Wang, F.Y., Chen, B., Wang, K.R., et al. (2014). Estimation of wheat nitrogen status under drip irrigation with canopy spectral indices. J. Agr. Sci. 153, 1281-1291. doi: 10.1017/s0021859614001014.
		Lu, S., Lu, X.T., Zhao, W.L., Liu, Y., Wang, Z.Y., and Omasa, K. (2015). Comparing vegetation indices for remote chlorophyll measurement of white poplar and Chinese elm leaves with different adaxial and abaxial surfaces. J. Exp. Bot. 66, 5625-5637. doi: 10.1093/jxb/erv270.
		Rodriguez-Perez, J.R., Riano, D., Carlisle, E., Ustin, S., and Smart, D.R. (2007). Evaluation of hyperspectral reflectance indexes to detect grapevine water status in vineyards. Am. J. Enol. Vitic. 58, 302-317.
		Rohacek, K. (2002). Chlorophyll fluorescence parameters: the definitions, photosynthetic meaning, and mutual relationships. Photosynthetica 40, 13-29. doi: Doi 10.1023/A:1020125719386.
		Tan, C.W., Samanta, A., Jin, X.L., Tong, L., Ma, C., Guo, W.S., et al. (2013). Using hyperspectral vegetation indices to estimate the fraction of photosynthetically active radiation absorbed by corn canopies. Int. J. Remote Sens. 34, 8789-8802. doi: 10.1080/01431161.2013.853143.
		Zarco-Tejada, P.J.B., A.; Miller, John R. (2004). Stress detection in crops with hyperspectral remote sensing [Online]. Available: http://digital.csic.es/bitstream/10261/10582/1/40.pdf [Accessed].
3)		Aoki, M., K. Yabuki, T. Totsuka (1981). An evaluation of chlorophyll content of leaves based on the spectral reflectivity in several plants. Research Reports of the National Institute of Environmental Studies of Japan 66, 125-130.
		Barnes, J.D., Balaguer, L., Manrique, E., Elvira, S., and Davison, A.W. (1992). A reappraisal of the use of DMSO for the extraction and determination of chlorophylls-a and chlorophylls-b in lichens and higher-plants. Environ. Exp. Bot. 32, 85-100. doi: 10.1016/0098-8472(92)90034-Y.
		Blackburn, G.A. (1998). Spectral indices for estimating photosynthetic pigment concentrations: a test using senescent tree leaves. Int. J. Remote Sens. 19, 657-675. doi: 10.1080/014311698215919.
		Broge, N.H., and E., L. (2000). Comparing prediction power and stability of broadband and hyperspectral vegetation indices for estimation of green leaf area index and canopy chlorophyll density. Remote Sens. Environ. 76, 156-172. doi: 10.1016/S0034-4257(00)00197-8.
		Broge, N.H., and Mortensen, J.V. (2002). Deriving green crop area index and canopy chlorophyll density of winter wheat from spectral reflectance data. Remote Sens. Environ. 81, 45-57. doi: 10.1016/S0034-4257(01)00332-7.
		Buschmann, C.N., E. (1993). In vivo spectroscopy and internal optics of leaves as basis for remote sensing of vegetation. Int. J. Remote Sens. 14, 711-722. doi: 10.1080/01431169308904370.
		Carter, G.A. (1994). Ratios of leaf reflectances in narrow wavebands as indicators of plant stress. Int. J. Remote Sens. 15, 697-703. doi: 10.1080/01431169408954109.
		Carter, G.A., Dell, T.R., and Cibula, W.G. (1996). Spectral reflectance characteristics and digital imagery of a pine needle blight in the southeastern United States. Can. J. Forest Res. 26, 402-407. doi: 10.1139/x26-045.
		Daughtry, C.S.T., Walthall, C.L., Kim, M.S., de Colstoun, E.B., and McMurtrey, J.E. (2000). Estimating corn leaf chlorophyll concentration from leaf and canopy reflectance. Remote Sens. Environ. 74, 229-239. doi: 10.1016/S0034-4257(00)00113-9.
		Fensholt, R., and Sandholt, I. (2003). Derivation of a shortwave infrared water stress index from MODIS near- and shortwave infrared data in a semiarid environment. Remote Sens. Environ. 87, 111-121. doi: 10.1016/j.rse.2003.07.002.
		Fuentes, H.J., Grifell-Tatjé, E., and Perelman, S. (2001). A parametric distance function approach for malmquist productivity index estimation. J. Prod. Anal. 15, 79-84. doi: 10.1023/A:1007852020847.
		Gamon, J.A., Penuelas, J., and Field, C.B. (1992). A narrow-waveband spectral index that tracks diurnal changes in photosynthetic efficiency. Remote Sens. Environ. 41, 35-44. doi: 10.1016/0034-4257(92)90059-S.
		Gamon, J.A., and Surfus, J.S. (1999). Assessing leaf pigment content and activity with a reflectometer. New Phytol. 143, 105-117. doi: 10.1046/j.1469-8137.1999.00424.x.
		Gao, B.C. (1996). NDWI - A normalized difference water index for remote sensing of vegetation liquid water from space. Remote Sens. Environ. 58, 257-266. doi: 10.1016/S0034-4257(96)00067-3.
		Genty, B., Briantais, J.M., and Baker, N.R. (1989). The relationship between the quantum yield of photosynthetic electron-transport and quenching of chlorophyll fluorescence. Biochim. Biophys. Acta 990, 87-92. doi: 10.1016/S0304-4165(89)80016-9.
		Gitelson, A.A., Chivkunova, O.B., and Merzlyak, M.N. (2009). Nondestructive estimation of anthocyanins and chlorophylls in anthocyanic leaves. Am. J. Bot. 96, 1861-1868. doi: 10.3732/ajb.0800395.
		Gitelson, A.A., and Merzlyak, M.N. (1997). Remote estimation of chlorophyll content in higher plant leaves. Int. J. Remote Sens. 18, 2691-2697. doi: 10.1080/014311697217558.
		Gitelson, A.A., Vina, A., Verma, S.B., Rundquist, D.C., Arkebauer, T.J., Keydan, G., et al. (2006). Relationship between gross primary production and chlorophyll content in crops: Implications for the synoptic monitoring of vegetation productivity. J. Geophys. Res. Atmos. 111. doi: 10.1029/2005jd006017.
		Gitelson, A.A., Zur, Y., Chivkunova, O.B., and Merzlyak, M.N. (2002). Assessing carotenoid content in plant leaves with reflectance spectroscopy. Photochem. Photobiol. 75, 272-281. doi: 10.1562/0031-8655(2002)075<0272:Accipl>2.0.Co;2.
		Haboudane, D., Miller, J.R., Tremblay, N., Zarco-Tejada, P.J., and Dextraze, L. (2002). Integrated narrow-band vegetation indices for prediction of crop chlorophyll content for application to precision agriculture. Remote Sens. Environ. 81, 416-426. doi: 10.1016/S0034-4257(02)00018-4.
		Hardisky, M.A., Klemas, V., and Smart, R.M. (1983). The influence of soil-salinity, growth form, and leaf moisture on the spectral radiance of spartina-alterniflora canopies. Photogramm. Eng. Remote Sensing 49, 77-83.
		Hendrey, G.R., Long, S.P., McKee, I.F., and Baker, N.R. (1997). Can photosynthesis respond to short-term fluctuations in atmospheric carbon dioxide? Photosynth. Res. 51, 179-184. doi: Doi 10.1023/A:1005804203928.
		Horton, P., and Ruban, A.V. (1992). Regulation of photosystem II. Photosynth. Res. 34, 375-385. doi: 10.1007/BF00029812.
		Huete, A., Didan, K., Miura, T., Rodriguez, E.P., Gao, X., and Ferreira, L.G. (2002). Overview of the radiometric and biophysical performance of the MODIS vegetation indices. Remote Sens. Environ. 83, 195-213. doi: 10.1016/S0034-4257(02)00096-2.
		Hunt, E.R., and Rock, B.N. (1989). Detection of changes in leaf water-content using near-infrared and middle-infrared reflectances. Remote Sens. Environ. 30, 43-54. doi: 10.1016/0034-4257(89)90046-1.
		Jordan, C.F. (1969). Derivation of leaf-area index from quality of light on forest floor. Ecology 50, 663-666. doi: 10.2307/1936256.
		Kitajima, M., and Butler, W.L. (1975). Quenching of chlorophyll fluorescence and primary photochemistry in chloroplasts by dibromothymoquinone. Biochim. Biophys. Acta 376, 105-115. doi: 10.1016/0005-2728(75)90209-1.
		Krall, J.P., and Edwards, G.E. (1992). Relationship between photosystem-II activity and CO2 fixation in leaves. Physiol. Plantarum 86, 180-187. doi: DOI 10.1111/j.1399-3054.1992.tb01328.x.
		Kramer, D.M., Johnson, G., Kiirats, O., and Edwards, G.E. (2004). New fluorescence parameters for the determination of QA redox state and excitation energy fluxes. Photosynth. Res. 79, 209. doi: 10.1023/B:PRES.0000015391.99477.0d.
		Lichtenthaler, H.K., Gitelson, A., and Lang, M. (1996). Non-destructive determination of chlorophyll content of leaves of a green and an aurea mutant of tobacco by reflectance measurements. J. Plant Physiol. 148, 483-493. doi: 10.1016/S0176-1617(96)80283-5.
		Lichtenthaler, H.K., and Miehe, J.A. (1997). Fluorescence imaging as a diagnostic tool for plant stress. Trends Plant Sci. 2, 316-320. doi: 10.1016/S1360-1385(97)89954-2.
		Maccioni, A., Agati, G., and Mazzinghi, P. (2001). New vegetation indices for remote measurement of chlorophylls based on leaf directional reflectance spectra. J. Photochem. Photobiol. B, Biol. 61, 52-61. doi: 10.1016/S1011-1344(01)00145-2.
		Matsuda, O., Tanaka, A., Fujita, T., and Iba, K. (2012). Hyperspectral imaging techniques for rapid identification of Arabidopsis mutants with altered leaf pigment status. Plant Cell Physiol. 53, 1154-1170. doi: 10.1093/pcp/pcs043.
		Merzlyak, M.N., Gitelson, A.A., Chivkunova, O.B., and Rakitin, V.Y. (1999). Non-destructive optical detection of pigment changes during leaf senescence and fruit ripening. Physiol. Plantarum 106, 135-141. doi: 10.1034/j.1399-3054.1999.106119.x.
		Nagler, P.L., Daughtry, C.S.T., and Goward, S.N. (2000). Plant litter and soil reflectance. Remote Sens. Environ. 71, 207-215. doi: 10.1016/S0034-4257(99)00082-6.
		Oquist, G., Chow, W.S., and Anderson, J.M. (1992). Photoinhibition of photosynthesis represents a mechanism for the long-term regulation of photosystem-II. Planta 186, 450-460. doi: Doi 10.1007/Bf00195327.
		Oxborough, K. (2004). Imaging of chlorophyll a fluorescence: theoretical and practical aspects of an emerging technique for the monitoring of photosynthetic performance. J. Exp. Bot. 55, 1195-1205. doi: 10.1093/jxb/erh145.
		Oxborough, K., and Baker, N.R. (1997). Resolving chlorophyll a fluorescence images of photosynthetic efficiency into photochemical and non-photochemical components - calculation of qP and Fv'/Fm' without measuring Fo'. Photosynth. Res. 54, 135-142. doi: 10.1023/A:1005936823310.
		Penuelas, J., Baret, F., and Filella, I. (1995). Semiempirical indexes to assess carotenoids chlorophyll-a ratio from leaf spectral reflectance. Photosynthetica 31, 221-230.
		Penuelas, J., Filella, I., Biel, C., Serrano, L., and Save, R. (1993). The reflectance at the 950-970 nm region as an indicator of plant water status. Int. J. Remote Sens. 14, 1887-1905. doi: 10.1080/01431169308954010.
		Penuelas, J., Gamon, J.A., Fredeen, A.L., Merino, J., and Field, C.B. (1994). Reflectance indexes associated with physiological-changes in nitrogen-limited and water-limited sunflower leaves. Remote Sens. Environ. 48, 135-146. doi: 10.1016/0034-4257(94)90136-8.
		Penuelas, J., Pinol, J., Ogaya, R., and Filella, I. (1997). Estimation of plant water concentration by the reflectance water index WI (R900/R970). Int. J. Remote Sens. 18, 2869-2875. doi: 10.1080/014311697217396.
		Rodriguez-Perez, J.R., Riano, D., Carlisle, E., Ustin, S., and Smart, D.R. (2007). Evaluation of hyperspectral reflectance indexes to detect grapevine water status in vineyards. Am. J. Enol. Viticult. 58, 302-317.
		Rouse, J.W., Jr., Haas, R.H., Schell, J.A., and Deering, D.W. (1974). "Monitoring vegetation systems in the great plains with Erts", in: NASA. Goddard Space Flight Center 3d ERTS-1 Symp.).
		Serrano, L., Penuelas, J., and Ustin, S.L. (2002). Remote sensing of nitrogen and lignin in Mediterranean vegetation from AVIRIS data: Decomposing biochemical from structural signals. Remote Sens. Environ. 81, 355-364. doi: 10.1016/S0034-4257(02)00011-1.
		Sims, D.A., and Gamon, J.A. (2002). Relationships between leaf pigment content and spectral reflectance across a wide range of species, leaf structures and developmental stages. Remote Sens. Environ. 81, 337-354. doi: 10.1016/S0034-4257(02)00010-X.
		T. G. van Niel , T.R.M., H. Fang & S. Liang (2003). Calculating environmental moisture for per-field discrimination of rice crops. Int. J. Remote Sens. 24, 885-890. doi: 10.1080/0143116021000009921.
		Tucker, C.J. (1979). Red and photographic infrared linear combinations for monitoring vegetation. Remote Sens. Environ. 8, 127-150. doi: 10.1016/0034-4257(79)90013-0.
		van Kooten, O., and Snel, J.F. (1990). The use of chlorophyll fluorescence nomenclature in plant stress physiology. Photosynth. Res. 25, 147-150. doi: 10.1007/BF00033156.
		Vertucci, C.W., Ellenson, J.L., and Leopold, A.C. (1985). Chlorophyll fluorescence characteristics associated with hydration level in pea cotyledons. Plant Physiol. 79, 248-252. doi: DOI 10.1104/pp.79.1.248.
		Vogelmann, J.E., Rock, B.N., and Moss, D.M. (1993). Red edge spectral measurements from sugar maple leaves. Int. J. Remote Sens. 14, 1563-1575.
		Yu, K.Q., Zhao, Y.R., Li, X.L., Shao, Y.N., Liu, F., and He, Y. (2014). Hyperspectral imaging for mapping of total nitrogen spatial distribution in pepper plant. PLoS One 9, e116205. doi: 10.1371/journal.pone.0116205.
		Zarco-Tejada, P.J., Berjon, A., Lopez-Lozano, R., Miller, J.R., Martin, P., Cachorro, V., et al. (2005a). Assessing vineyard condition with hyperspectral indices: Leaf and canopy reflectance simulation in a row-structured discontinuous canopy. Remote Sens. Environ. 99, 271-287. doi: 10.1016/j.rse.2005.09.002.
		Zarco-Tejada, P.J., Miller, J.R., Mohammed, G.H., and Noland, T.L. (2000). Chlorophyll fluorescence effects on vegetation apparent reflectance: I. Leaf-level measurements and model simulation. Remote Sens. Environ. 74, 582-595. doi: 10.1016/S0034-4257(00)00148-6.
		Zarco-Tejada, P.J., Miller, J.R., Noland, T.L., Mohammed, G.H., and Sampson, P.H. (2001). Scaling-up and model inversion methods with narrowband optical indices for chlorophyll content estimation in closed forest canopies with hyperspectral data. IEEE Trans. Geosci. Remote Sens. 39, 1491-1507. doi: 10.1109/36.934080.
		Zarco-Tejada, P.J., Rueda, C.A., and Ustin, S.L. (2003). Water content estimation in vegetation with MODIS reflectance data and model inversion methods. Remote Sens. Environ. 85, 109-124. doi: 10.1016/S0034-4257(02)00197-9.
		Zarco-Tejada, P.J., Ustin, S.L., and Whiting, M.L. (2005b). Temporal and spatial relationships between within-field yield variability in cotton and high-spatial hyperspectral remote sensing imagery. Agron. J. 97, 641-653. doi: 10.2134/agronj2003.0257.
		Zhao, D.H., Li, J.L., and Qi, J.G. (2005). Identification of red and NIR spectral regions and vegetative indices for discrimination of cotton nitrogen stress and growth stage. Comput. Electron. Agr. 48, 155-169. doi: 10.1016/j.compag.2005.03.003.

## Sheet: Sheet1
Supplemental Table 1 Phenotypic traits used in this study
ID	Type	Index *)	Full name	Descriptions	Formula	Review/manual ***)	Research article ****)	Category	Remarks	Group	High level in mutation classes	Low level in mutation classes
1	FC	F0	Minimum fluorescence in dark-adapted state	Shown to be correlated with aboveground green biomass on rangelands (Rouse, 1974), measuring Wheat nitrogen content (Wright, 2004)	Experimental record	1)	(Oxborough and Baker, 1997)	(Oxborough and Baker, 1997)
2	FC	F0_Dn	Minimum fluorescence during dark relaxation	NA **)	Experimental record	1)	Laisk, 1997	(Laisk et al, 1997)
3	FC	F0_Ln	Minimum fluorescence during light adaptation		F0/((Fm-F0)/Fm+F0/Fm_Ln)	1)	Oxborough K, Baker NR, 1997
4	FC	F0_Lss	Steady-state minimum fluorescence in light		Experimental record	1)	(Oxborough and Baker, 1997)
5	FC	Fm	Maximum fluorescence in dark-adapted state		Experimental record	1)	Oxborought and Baker, 1997
6	FC	Fm_Dn	Instantaneous maximum fluorescence during dark relaxation		Experimental record	1)	Awlia, 2016
7	FC	Fm_Ln	Maximum fluorescence during light adaptation		Experimental record	1)	Awlia, 2016
8	FC	Fm_Lss	Steady-state maximum fluorescence in light		Experimental record	1)	Awlia, 2016
9	FC	Fp	Peak fluorescence during the initial phase of the Kautsky effect		Experimental record	1)	U SCHREIBER, U SCHLIW, 1986
10	FC	Ft_Dn	Instantaneous fluorescence during dark relaxation	Instantaneous F-level during dark relaxation that results from a dynamic equilibrium of plastoquinone reducing and re-oxidizing processes and from non-photochemical quenching	Experimental record	1)	Awlia, 2016
11	FC	Ft_Ln	Instantaneous fluorescence during light adaptation	Instantaneous F-level during light adaptation that results from a dynamic equilibrium of plastoquinone reducing and re-oxidizing processes and from non-photochemical quenching	Experimental record	1)	Awlia, 2016
12	FC	Ft_Lss	Steady-state fluorescence in light	Steady-state F-level that results from a dynamic equilibrium of plastoquinone reducing and re-oxidizing processes and from non-photochemical quenching	Experimental record	1)	Awlia, 2016
13	FC	Fv	Variable fluorescence	Variable fluorescence increment that is due the transition from dark-adapted state with all-open reaction centers to the all-closed state during saturating flash of light	Fm–F0	1)	Kitajima and Butler, 1975
14	FC	Fv_Dn	Variable fluorescence during dark relaxation		Fm_Dn-F0_Dn	2)	Oxborought and Baker, 1997
15	FC	Fv_Ln	Variable fluorescence during light adaptation		Fm_Ln-F0_Ln	2)	Oxborought and Baker, 1997
16	FC	Fv_Lss	Variable fluorescencein steady-state		Fm_Lss-F0_Lss	2)	Oxborought and Baker, 1997
17	FC	Fq_Dn	Photochemical quenching during dark relaxation		Fm_Dn-Ft_Dn	2)	#
18	FC	Fq_Ln	Photochemical quenching during light adaptation		Fm_Ln-Ft_Ln	2)	#
19	FC	Fq_Lss	Photochemical quenching in steady-state		Fm_Lss-Ft_Lss	2)	#
20	FC	NPQ_Dn	Instantaneous non-photochemical quenching during dark relaxation	Non-photochemical quenching relaxing in dark	(Fm-Fm_Dn)/Fm_Dn	1)	Horton P, Ruban AV, 1992
21	FC	NPQ_Ln	Instantaneous non-photochemical quenching during light adaptation	Non-photochemical quenching induced in light	(Fm-Fm_Ln)/Fm_Ln	1)	Horton P, Ruban AV, 1992
22	FC	NPQ_Lss	Steady-state non-photochemical quenching	Steady-state non-photochemical quenching in light	NPQ_Lss = (Fm-Fm_Lss)/Fm_Lss	1)	Horton P, Ruban AV, 1992
23	FC	qL	photoinhibitory quenching	Parameter used for estimation of the fraction of PSII open centers	(F'm-Ft)/(F'm-F'0)	1)	Baker, 2008
24	FC	qL_Dn	photoinhibitory quenching during dark relaxation		((Fm_Dn-Ft_Dn)/Fv_Dn)/(F0_Dn/Ft_Dn)	2)	Baker, 2008
25	FC	qL_Ln	photoinhibitory quenching during light adaptation		((Fm_Ln-Ft_Ln)/Fv_Ln)/(F0_Ln/Ft_Ln)	2)	Baker, 2008
26	FC	qL_Lss	photoinhibitory quenching in steady-state		((Fm_Lss-Ft_Lss)/Fv_Lss)/(F0_Lss/Ft_Lss)	2)	Baker, 2008
27	FC	qP_Dn	Coefficient of photochemical quenching during dark relaxation	Estimate of the fraction of open PSII reaction centers PSIIopen / (PSIIopen+ PSIIclosed)	(Fm_Dn-Ft_Dn)/(Fm_Dn-F0_Dn)	1)	Horton P, Ruban AV, Walters RG, 1996
28	FC	qP_Ln	Coefficient of photochemical quenching during light adaptation	Estimate of the fraction of open PSII reaction centers PSIIopen / (PSIIopen+ PSIIclosed)	(Fm_Ln–Ft_Ln)/(Fm_Ln–F0_Ln)	1)	Horton P, Ruban AV, Walters RG, 1996
29	FC	qP_Lss	Coefficient of photochemical quenching in steady-state	Estimate of the fraction of open PSII reaction centers PSIIopen / (PSIIopen+ PSIIclosed)	(FM_Lss – Ft_Lss)/(Fm_Lss – F0_Lss)	1)	Horton P, Ruban AV, Walters RG, 1996
30	FC	QY_Dn	Instantaneous PSII quantum yield during dark relaxation	PSII quantum yield relaxing in dark	(Fm_Dn-Ft_Dn)/Fm_Dn	1)	Genty B, Briantais JM, Baker NR, 1989
31	FC	QY_Ln	Instantaneous PSII quantum yield during light adaptation	PSII quantum yield induced in light	(Fm_Ln-Ft_Ln)/Fm_Ln	1)	Genty B, Briantais JM, Baker NR, 1989
32	FC	QY_Lss	Steady-state PSII quantum yield	Steady-state PSII quantum yield in light	(Fm_Lss-Ft_Lss)/Fm_Lss	1)	Genty B, Briantais JM, Baker NR, 1989
33	FC	QY_max	Maximum PSII quantum yield	Maximum PSII quantum yield in dark-adapted state	Fv/Fm=(Fm-F0)/Fm	1)	Genty B, Briantais JM, Baker NR, 1989
34	FC	Fv/Fm_Ln	maximal quantum yield of PSII photochemistry for the light-adapted state		Fv_Ln/Fm_Ln	1)	Baker, 2008
35	FC	Fv/Fm_Lss	maximal quantum yield of PSII photochemistry for the steady-state		Fv_Lss/Fm_Lss	1)	Baker, 2008
36	FC	Rfd_Ln	Instantaneous fluorescence decline ratio in light	Empiric parameter used to assess plant vitality	(Fp - Ft_Ln)/Fp_Ln	1)	Lichtenthaler HK, Miehe JA, 1997
37	FC	Rfd_Lss	Fluorescence decline ratio in steady-state	Empiric parameter used to assess plant vitality	(Fp-Ft_Lss)/Ft_Lss	1)	Lichtenthaler HK, Miehe JA, 1997
38	FC	qN_Dn	quenched by non-photochemical process_during dark relaxation		(Fm-Fm_Dn)/(Fm-F0_Dn)	2)	Kooten, 1990
39	FC	qN_Ln	quenched by non-photochemical process_during light adpatation		(Fm-Fm_Ln)/(Fm-F0_Ln)	2)	Kooten, 1990
40	FC	qN_Lss	quenched by non-photochemical process in steady-state		(Fm-Fm_Lss)/(Fm-F0_Lss)	2)	Kooten, 1990
41	FC	ETR	electron transport rate		08*05*QY_Lss*PAR		J Flexas, 1999
42	IR	Temperature	Mean temperature of plant surface By default the units of values are degrees of Celsius However degrees of Fahrenheit or Kelvins can be set in appconf file	Shown to be correlated with aboveground green biomass on rangelands(Rouse, 1974), measuring Wheat nitrogen content(Wright, 2004)
43	VNIR	NDVI	Normalized Difference Vegetation Index	Shown to be correlated with aboveground green biomass on rangelands(Rouse, 1974), measuring Wheat nitrogen content(Wright, 2004)	(R(800)-R(670))/(R(800)+R(670))		Rouse, 1974	Vegetation index*	* vegetation indices are almost similar algorithms/ based on green LAI(leaf area index) indices : NDVI, MSR, SAVI, SARVI, MSAVI, TVI, MCARI, MTVI, MCARI depend on environmental properties, such as LAI, leaf chlorophyll content, canopy shadows, background soil reflectance	Group 3	Anthocyanin, Cartenoid	Lipid, Glucose, Cell wall, CO2
44	VNIR	NDVI705	Red Edge Normalized Difference Vegetation Index	Modification of the broadband NDVI Increased sensitivity of the small change in leaf senescence	(R(750)-R(705))/(R(750)+R(705)-(2*R(445)))		Exelis Inc	Vegetation index	Narrowband index	Group 1	-	Glucose, Cell wall, CO2
45	VNIR	SR1	Simple Ratio Index	Indirect method of measuring leaf-area index	R(800)/R(670)		Jordan, 1969	Vegetation index		Group 3	Anthocyanin	Lipid, Glucose, Cell wall
46	VNIR	SR705	Modified Red Edge Simple Ratio Index (mSR705)	Modification of the traditional broadband SR stressed vegetation detection	(R(750)-R(445))/(R(705)-R(445))		Exelis Inc	Vegetation index	Narrowband index	Group 1	Vitamin E	Glucose, Cell wall, CO2
47	VNIR	MCARI1	Modified Chorophyll Absorption in Reflectance Index 1	Modified MCARI index, these index is more sensitivity to chlorophyll effects	12*(25*(R(800)-R(670))-13*(R(800)-R(550)))		Haboudane, 2004	Vegetation index		Group 6	Fucose, Carotenoid	amino acid
48	VNIR	OSAVI	Optimized Soil-Adjusted Vegetation Index	Minimization of soil effects in VI value	(1+016)*(R(800)-R(670))/(R(800)+R(670)+016)		Rondeaux, 1996	Vegetation index		Group X		Cell wall, amino acid
49	VNIR	G	Greenness Index	Measuring green leaf area	R(554)/R(677)		-	Vegetation index		Group 4	Anthocyanin	Lipid, Glucose
50	VNIR	MCARI	Modified Chorophyll Absorption in Reflectance Index	Measuring corn leaf chlorophyll concentration	((R(700)-R(670))-02*(R(700)-R(550)))*(R(700)/R(670))		Daughtry, 2000	Vegetation index		Group X	Cell wall, Cartenoid, CO2	-
51	VNIR	TCARI	Transformed CAR(chlorophyll absorption ratio) Index	Minimizing LAI influence and underlying soil effects	3*((R(700)-R(670))-02*(R(700)-R(550))*(R(700)/R(670)))		Haboudane, 2002	Vegetation index		Group 5	Cell wall	-
52	VNIR	TVI	Triangular Vegetation Index	TVI index is defined as the area spanned by triangle ABC(A: 550nm_green, B:679nm_red, C: 750nm_NIR) with the coordinates given in spectral space	05*(120*(R(750)-R(550))-200*(R(670)-R(550)))		Broge and Leblanc, 2000	Vegetation index		Group 6	Fucose, Cartenoid	Glucose, Cell wall, amino acid
53	VNIR	VOG1	Vogelmann Red Edge Index 1	VOG is sensitive to the combined effects of foliage chlorophyll concentration, canopy leaf area, and water content	R(740)/R(720)		Exelis Inc	Vegetation index	Narrowband index	Group 1	Lipid	Glucose, Cell wall, CO2
54	VNIR	VOG2	Vogelmann Red Edge Index 2	VOG is sensitive to the combined effects of foliage chlorophyll concentration, canopy leaf area, and water content	(R(734)-R(747))/(R(715)+R(726))		Exelis Inc	Vegetation index	Narrowband index	Group 2	항목없음	항목없음
55	VNIR	VOG3	Vogelmann Red Edge Index 3	VOG is sensitive to the combined effects of foliage chlorophyll concentration, canopy leaf area, and water content	(R(734)-R(747))/(R(715)+R(720))		Exelis Inc	Vegetation index	Narrowband index	Group 2	항목없음	항목없음
56	VNIR	ZMI	Zarco-Tejada & Miller Index	Narrowband optical indices for chlorophyll content estimation in closed forest canopies	R(750)/R(710)		Zarco, 2001	Vegetation index		Group 1	Lipid	Glucose, Cell wall, CO2
57	VNIR	SRPI	Simple Ratio Pigment Index	Carotenoids/chlorophyll a ratio from leaf spectral reflectance	R(430)/R(680)		Penuelas, 1995	Physiological index	Car/chl a ratio, can be useful for remote sensing of plant physiology and photosynthetic capacity	Group 3	Anthocyanin, Cartenoid	Glucose, Cell wall, CO2
58	VNIR	SIPI	Structure Intensive Pigment Index	Carotenoids/chlorophyll a ratio from leaf spectral reflectance	(R(800)-R(445))/(R(800)-R(680))		Penuelas, 1995	Physiological index		Group 3	항목없음	항목없음
59	VNIR	PSRI	Plant Senescence Reflectance Index	PSRI is designed to maximize sensitivity of the index to the ratio of bulk carotenoid to chlorophyll	(R(680)-R(500))/R(750)		Exelis Inc	Physiological index	Car/Chl ratio, PSRI indicates increased canopy stress, the onset of canopy senescence, and plant fruit ripening	Group X	Glucose, Cell wall, CO2	Anthocyanin, Cartenoid
60	VNIR	NPCI	Normalized Pigment Chlorophyll Index	NPCI varied with total pigment/chl(in sunflower)	(R(680)-R(430))/(R(680)+R(430))		Penuelas, 1994	Physiological index	pigments/chlorophyll ratio index(sunflower)	Group 2	Glucose, Cell wall, CO2	Anthocyanin
61	VNIR	NPQI	Normalized Phaeophytinization Index	Ratio of chlorophyll a/phaeophytin a (was used to assess the degree of chlorophyll degradation in pigment)	(R(415)-R(435))/(R(415)+R(435))		Barnes, 1992	Physiological index	chlorophyll degradation index(sunflower)	Group X	Anthocyanin	Lipid, Glucose
62	VNIR	PRI	Photochemical Reflectance Index	Physiological reflectance index(PRI) isolated from sunflower canopies(limited condition) This index correlates with the epoxidation state of the xanthophyll cycle pigments NDVI formula modify	(R(531)-R(570))/(R(531)+R(570))		Gamon, 1992	Physiological index	photosynthetic efficiency index(sunflower)	Group 3	-	Glucose, Cell wall, CO2
63	VNIR	Ctr1	Carter Indices 1	Plant stress indicators : maximum reflectance increase for the stress leaf generally are revealed near 550nm and 710nm	R(695)/R(420)		Carter, 1994 Carter, 1996	Physiological index	stress indices by herbicide(stress regents)	Group 2
64	VNIR	Ctr2	Carter Indices 2	Plant stress indicators : maximum reflectance increase for the stress leaf generally are revealed near 550nm and 710nm	R(695)/R(760)		Carter, 1994 Carter, 1996	Physiological index	stress indices by herbicide(stress regents)	Group 2	Glucose, Cell wall, Carotenoid, CO2	-
65	VNIR	Lic1	Lichtenthaler indices 1	These indices were measured chlorophyll content of tobacco plant	(R(790)-R(680))/(R(790)+R(680))		Lichtenthaler, 1996	Pigments index	chlorophyll content in tobacco plant	Group 3	항목없음	항목없음
66	VNIR	Lic2	Lichtenthaler indices 2	These indices were measured chlorophyll content of tobacco plant	R(440)/R(690)		Lichtenthaler, 1996	Pigments index	chlorophyll content in tobacco plant	Group 1
67	VNIR	GM1	Gitelson and Merzlyak indices1	Remote estimation of chlorophyll content in higher plants	R(750)/R(550)		Gitelson and Merzlyak, 1997	Pigments index	chlorophyll content in higher plants	Group 5	항목없음	항목없음
68	VNIR	GM2	Gitelson and Merzlyak indices2	Remote estimation of chlorophyll content in higher plants	R(750)/R(700)		Gitelson and Merzlyak, 1997	Pigments index	chlorophyll content in higher plants	Group 1
69	VNIR	Chla	Chlorophyll a Reflectance Index	Pigments measurment in Arabidopsis mutants with altered leaf pigment status using hyperspectral imaging devices	R(776)*((1/R(673))-1)		Matsuda, 2012	Pigments index	chlorophyll content in Arabidopsis	Group 3	항목없음	항목없음
70	VNIR	Chlb	Chlorophyll b Reflectance Index	Pigments measurment in Arabidopsis mutants with altered leaf pigment status using hyperspectral imaging devices	((1/R(625))-(1/R(673)))*R(776)		Matsuda, 2012	Pigments index	chlorophyll content in Arabidopsis	Group 4	항목없음	항목없음
71	VNIR	ANTH	Anthocyanin Reflectance Index	Pigments measurment in Arabidopsis mutants with altered leaf pigment status using hyperspectral imaging devices	((1/R(530))-(1/R(673)))*R(776)		Matsuda, 2012	Pigments index	Anthocyanin content	Group 4	항목없음	항목없음
72	VNIR	CAR	Carotenoid Reflectance Index	Pigments measurment in Arabidopsis mutants with altered leaf pigment status using hyperspectral imaging devices	((1/R(507))-(1/R(603))-06456*(1/R(530)))*R(776)		Matsuda, 2012	Pigments index	Carotenoid content	Group X	항목없음	항목없음
73	VNIR	CRI1	Carotenoid Reflectance Index 1	CRI is sensitive to carotenoid pigments in plant foliage	(1/R(510))-(1/R(550))		Exelis Inc	Pigments index	Carotenoid content	Group X	Anthocyanin	-
74	VNIR	CRI2	Carotenoid Reflectance Index 2	CRI is sensitive to carotenoid pigments in plant foliage	(1/R(510))-(1/R(700))		Exelis Inc	Pigments index	Carotenoid content	Group X	항목없음	항목없음
75	VNIR	ARI1	Anthocyanin Reflectance Index 1	ARI is sensitive to anthocyanins in plant foliage	(1/R(550))-(1/R(700))		Exelis Inc	Pigments index	Anthocyanin content	Group 5	Glucose	-
76	VNIR	ARI2	Anthocyanin Reflectance Index 2	ARI is sensitive to anthocyanins in plant foliage	R(800)*((1/R(550))-(1/R(700)))		Exelis Inc	Pigments index	Anthocyanin content	Group 5	항목없음	항목없음
77	VNIR	WBI	Water Band Index	Sensitive to change in canopy water content	R(900)/R(970)		Exelis Inc	Water index	Water content	Group X	항목없음	항목없음
78	VNIR	TNC	Total Nitrogen Concentration Index	Total nitrogen concentration measurement in pepper plant	6272-(0912*R(992))-(1251*R(756))-(1248*R(749))-(1345*R(918))-(1362*R(909))-(1333*R(921))-(1255*R(758))-(1356*R(912))		Yu, 2014	Physiological index	total nitrogen concentration	#N/A	항목없음	항목없음
79	VNIR	RGI	Red/Green	N/A	R(695)/R(554)		after Fuentes et al 2001, Gamon and surfus 1999				항목없음	항목없음
80	VNIR	RGI1	Red/Green		R(690)/R(550)		Zarco-Tejada et al 2005a,b				항목없음	항목없음
81	VNIR	BGI	Blue/Green		R(400)/R(550)		after Zarco-Tejada et al 2005a,b			#N/A	항목없음	항목없음
82	VNIR	BGI1	Blue/Green		R(420)/R(554)		after Zarco-Tejada et al 2005a,b			#N/A	항목없음	항목없음
83	VNIR	BGI2	Blue/Green		R(400)/R(550)		Zarco-Tejada et al 2005a,b			#N/A	항목없음	항목없음
84	VNIR	BRI	Blue/Red		R(400)/R(690)		Zarco-Tejada et al 2005a,b			#N/A	항목없음	항목없음
85	VNIR	BRI1	Blue/Red		R(450)/R(690)		Zarco-Tejada et al 2005a,b			#N/A	항목없음	항목없음
86	VNIR	BRI2	Blue/Red		R(440)/R(690)		Rodriguez-Perez et al 2007			#N/A	항목없음	항목없음
87	VNIR	RVI	Ratio Vegetation		R(800)/R(673)		after Broge and Mortensen 2002			#N/A	항목없음	항목없음
88	VNIR	GRR	Green/Red ratio		R(554)/R(673)		Fuentes et al 2001			#N/A	항목없음	항목없음
89	VNIR	NGRR	Normalized Green/Red Ratio		(R(673)-R(554))/(R(673)+R(554))		Rodriguez-Perez et al 2007			#N/A	항목없음	항목없음
90	VNIR	NGRR1	Normalized Green/Red Ratio		(R(673)+R(554))/(R(673)-R(554))		Rodriguez-Perez et al 2007			#N/A	항목없음	항목없음
91	VNIR	SR2	Simple Ratio		R(845)/R(665)		after Broge and Mortensen 2002			#N/A	항목없음	항목없음
92	VNIR	SR3	Simple Ratio		R(695)/R(760)		Rodriguez-Perez et al 2007			#N/A	항목없음	항목없음
93	VNIR	SR4	Simple Ratio		R(678)/R(880)		Rodriguez-Perez et al 2007			#N/A	항목없음	항목없음
94	VNIR	RBI	Red/Blue		R(695)/R(445)		Rodriguez-Perez et al 2007			#N/A	항목없음	항목없음
95	VNIR	DVI1	Difference Vegetation		R(880)-R(673)		after Broge and Mortensen 2002			#N/A	항목없음	항목없음
96	VNIR	NDVI1	Normalized Difference VI		(R(845)-R(665))/(R(845)+R(665))		after Rouse et al 1974			#N/A	항목없음	항목없음
97	VNIR	NDVI2	Normalized Difference VI		(R(880)-R(673))/(R(880)+R(673))		Zhao et al 2005			#N/A	항목없음	항목없음
98	VNIR	NDVI3	Normalized Difference VI		(R(859)-R(645))/(R(859)+R(645))		Rodriguez-Perez et al 2007			#N/A	항목없음	항목없음
99	VNIR	NDVI4	Normalized Difference VI		(R(870)-R(673))/(R(870)+R(673))		Rodriguez-Perez et al 2007			#N/A	항목없음	항목없음
100	VNIR	NDVI5	Normalized Difference Vegetation		(R(884)-R(680))/(R(884)+R(680))		Rodriguez-Perez et al 2007
101	VNIR	PRI1	Photochemical Reflectance		(R(528)-R(567))/(R(528)+R(567))		after Gamon et al 1992			#N/A	항목없음	항목없음
102	VNIR	PRI2	Photochemical Reflectance		(R(531)-R(570))/(R(531)+R(570))		after Gamon et al 1992, Penuelas et al 1997b			#N/A	항목없음	항목없음
103	VNIR	PRI3	Photochemical Reflectance		(R(570)-R(539))/(R(570)+R(539))		after Gamon et al 1992			#N/A	항목없음	항목없음
104	VNIR	SIPI1	Structure Intensive Pigment		(R(800)-R(450))/(R(800)+R(650))		after Penuelas et al 1995b, Zarco-Tejada et al 2005a			#N/A	항목없음	항목없음
105	VNIR	WBI	Water Band		R(970)/R(900)		Penuelas et al 1993			#N/A	항목없음	항목없음
106	VNIR	MTV3	Modified trianguar VI	Correlation with equivalent water thickness	12*(12*(R(880)-R(554))-25*(R(758)-R(554)))		Rodriguez-Perez et al 2007			#N/A	항목없음	항목없음
107	VNIR	TVI1	Triangular VI		05*(120*(R(758)-R(554))-200*(R(674)-R(554)))		Rodriguez-Perez et al 2007			#N/A	항목없음	항목없음
108	VNIR	Crt3	Carter		R(700)/R(420)		Rodriguez-Perez et al 2007			#N/A	항목없음	항목없음
109	VNIR	Lic3	Lichtenthaler		R(440)/R(740)		Lichtenthaler et al 1996			#N/A	항목없음	항목없음
110	VNIR	CUR	Curvature		(R(683)*R(683))/(R(675)*R(691))		Zarco-Tejada et al 2000		Zarco-Tejada et al 2000	#N/A	항목없음	항목없음
111	VNIR	EVI	Enhanced VI		25*((R(859)-R(645))/(R(859)+6*R(645)-75*R(469)+1))		Huete et al 2002			#N/A	항목없음	항목없음
112	VNIR	Chlgreen	Chlorophyll green index	Chlorophyll (leaf)	(R(790)/R(550))-1		Gitelson et al 2006
113	VNIR	Chlred	Chlorophyll red edge index	Chlorophyll (leaf)	(R(790)/R(705))-1		Gitelson et al 2006
114	VNIR	PSNDa	Pigment specific normalized difference a	Chlorophyll a (leaf)	R(800)/R(680)		Gitelson et al 2006
115	VNIR	PSNDb	Pigment specific normalized difference b	Chlorophyll b (leaf)	R(800)/R(635)		Gitelson et al 2006
116	VNIR	Achl		Index that measures chlorophyll content	R(550)/R(500)		Aoki et al 1981
117	VNIR	Bna		Index that measures chlorophyll content	R(800)-R(550)		Buschman and Nagel 1993
118	VNIR	Bnb		Index that measures chlorophyll content	R(800)/R(550)		Buschman and Nagel 1993
119	VNIR	CSc		Indicator of plant stress ratio of carotenoid to chlorophyll	R(605)/R(760)		Carter, 1994
120	VNIR	CSd		Indicator of plant stress other pigments	R(710)/R(760)		Carter, 1994
121	VNIR	DVI2	Difference Vegetation	Red-edge shift indicator	R(800)-R(680)		Tucker 1979
122	VNIR	Mac		Index that measures chlorophyll content	(R(780)-R(710))/(R(780)-R(680))		Maccioni et al 2001
123	VNIR	PSNDc	Pigment specific normalized difference	Orignal name is PSNDb, index that measures chlorophylls and carotenoids content	(R(800)-R(635))/(R(800)+R(635))		Blackburn 1998
124	SWIR	SR5	Simple Ratio	Simple Ratio	R(1070)/R(1340)		Rodriguez-Perez et al 2007
125	SWIR	NDNI	Normalized Diffrence Nitrogen	Normalized Diffrence Nitrogen	(log10(1/R(1510))-log10(1/R(1680)))/(log10(1/R(1510))+log10(1/R(1680)))		Serrano et al 2002
126	SWIR	NDLI	Normalized Diffrence Lignin	Normalized Diffrence Lignin	(log10(1/R(1754))-log10(1/R(1680)))/(log10(1/R(1754))+log10(1/R(1680)))		Serrano et al 2002
127	SWIR	CAI	Cellulose Absorption	Cellulose Absorption	05*(R(2000)+R(2200))-R(2100)		Nagler et al 2000
128	SWIR	SRWI	Simple Ratio Water	Simple Ratio Water	R(858)/R(1240)		Zarco-Tejada et al 2003
129	SWIR	SRWI1	Simple Ratio Water	Simple Ratio Water	R(880)/R(1265)		Rodriguez-Perez et al 2007
130	SWIR	SRWI2	Simple Ratio Water	Simple Ratio Water	R(1350)/R(870)		Rodriguez-Perez et al 2007
131	SWIR	SRWI3	Simple Ratio Water	Simple Ratio Water	R(880)/R(1265)		Rodriguez-Perez et al 2007
132	SWIR	NDWI	Normalized Difference Water	Normalized Difference Water	(R(860)-R(1240))/(R(860)+R(1240))		Gao 1996, Zarco-Tejada et al 2003
133	SWIR	NDWI1	Normalized Difference Water	Normalized Difference Water	(R(859)-R(1240))/(R(859)+R(1240))		Gao 1996
134	SWIR	NDWI2	Normalized Difference Water	Normalized Difference Water	(R(870)-R(1260))/(R(870)+R(1260))		Rodriguez-Perez et al 2007
135	SWIR	MSI	Moisture Stress	Moisture Stress	R(1650)/R(835)		after Hunt and Rock 1989
136	SWIR	MSI1	Moisture Stress	Moisture Stress	R(870)/R(1350)		Rodriguez-Perez et al 2007
137	SWIR	MSI2	Moisture Stress	Moisture Stress	R(1599)/R(819)		Hunt and Rock, 1989
138	SWIR	NDII	Normalized Difference IR	Normalized Difference IR	(R(835)-R(1650))/(R(835)+R(1650))		Hardisky et al 1983; van Niel 2003
139	SWIR	NDII2	Normalized Difference IR	Normalized Difference IR	(R(819)-R(1649))/(R(819)+R(1649))		Hardisky et al 1983
140	SWIR	SIWSI	Shortwave Infrared Water Stress	Shortwave Infrared Water Stress	(R(859)-R(1640))/(R(859)+R(1640))		Fensholt and Sandholt 2003
141	RGB	Perimeter	Perimeter [mm]	Length of the plant perimeter, usually used for further computations
142	RGB	Area	Area [mm^2]	Total area in mm2 covered with plant Values computed in certain moments should provide information about RLGR (Relative Leaf Growth Rate) It is also used, especially with perimeter and convex hull area as input for computing more complex parameters
143	RGB	Roundness	Ratio between area and perimeter of plant surface or its convex hull respectively	This index gives us general information about plant shape
144	RGB	Compactness	Ratio between Area and surface of convex hull enveloping particular plant	More “compact” plants usually have shorter petioles and massive leaf blades
145	RGB	Eccentricity	Eccentricity	Parameter describing the degree of difference between convex hull area and circle, which has center in plant centroid Radius is same, as the radius of the circle with equal surface as the Area This scalar is then weighted with compactness
146	RGB	RMS	RMS (Rotational Mass Symmetry)	Minimization of soil effects in VI value This is an alternative approach for general plant shape regularity evaluation Computation is based on fitting ellipses with same second central moments as the region covered by an actual plant RMS is then calculated as the ratio between the foci of the ellipse and its major axis length In contrast with first Eccentricity, this parameter does not take into …
147	RGB	SOL	SOL (Slenderness of Leaves)	Index, which is calculated as a ratio between square of leaf lengths (sum of distances from plant center to the end of a leaf blade) and Area
148	RGB	LeafColors	RGB(59,71,20)	Number of pixels with color code of Red(59), Green(71), Blue(20)
149	RGB	LeafColors	RGB(83,101,48)	Number of pixels with color code of Red(83), Green(101), Blue(48)
150	RGB	LeafColors	RGB(102,121,59)	Number of pixels with color code of Red(102), Green(121), Blue(59)
151	RGB	LeafColors	RGB(161,152,94)	Number of pixels with color code of Red(161), Green(152), Blue(94)
152	RGB	LeafColors	RGB(149,136,102)	Number of pixels with color code of Red(149), Green(136), Blue(102)
153	Weight	Weight	Weight of pot with plant Values are in grams	Shown to be correlated with aboveground green biomass on rangelands(Rouse, 1974), measuring Wheat nitrogen content(Wright, 2004)	(R(800)-R(670))/(R(800)+R(670))
*)	Dn or Ln	n is either one of 0,1,2,3 or 4
**)	NA	Not available
***)	1)	https://psi.cz/download/document/manuals/fluorcam/FluorCam_Operation_Manual.pdf
	2)	http://www.psi.cz/ftp/publications/chlorophyll%20fluorescence%20parameters.pdf
****)	1	Oxborough, K., and Baker, N.R. (1997). Resolving chlorophyll a fluorescence images of photosynthetic efficiency into photochemical and non-photochemical components - calculation of qP and Fv '/Fm ' without measuring Fo '. Photosynthesis Research 54(2), 135-142. doi: Doi 10.1023/A:1005936823310.
	2	Laisk, A., Oja, V., Rasulov, B., Eichelmann, H., and Sumberg, A. (1997). Quantum Yields and Rate Constants of Photochemical and Nonphotochemical Excitation Quenching (Experiment and Model). Plant Physiol 115(2), 803-815.
	3
	4
	5
